# Supplementary material for: A skin secretion metabolome analysis of the Greek Dodecanese Lycian salamanders: Preliminary evidence of dietary alkaloid sequestration in urodeles
Source: PLoS One. 2024 Aug 29;19(8):e0300278. doi: 10.1371/journal.pone.0300278 (PMC11361651; doi:10.1371/journal.pone.0300278)
Supplement: S2 File — Peak height values are normalized by animal weight. (XLS) [file pone.0300278.s002.xls]

## Sheet: LC-HRMS_metabolomics_datasheet
Sampling location	Ag. Mammas	Ag. Mammas	Ag. Mammas	Ag. Mammas	Ag. Mammas	Ag. Mammas	Ag. Mammas	Ag. Mammas	Ag. Mammas	Ag. Mammas	Ag. Mammas	Ag. Mammas	Ag. Mammas	Ag. Mammas	Ag. Mammas	Ag. Mammas	Ag. Mammas	Ag. Mammas	Ag. Mammas	Ag. Mammas	Ag. Mammas	Ag. Mammas	Ag. Mammas	Ahamandia	Kastellorizo	Kastellorizo	Kastellorizo	Kastellorizo	Kastellorizo	Kastellorizo	Kastellorizo	Kastellorizo	Kastellorizo	Kastellorizo	Kastellorizo	Kastellorizo	Kastellorizo	Kastellorizo	Kastellorizo	Kastellorizo	Othos	Othos	Othos	Othos	Othos	Othos	Othos	Othos	Othos
Sample Code	LHAM01	LHAM02	LHAM03	LHAM04	LHAM05	LHAM06	LHAM07	LHAM08	LHAM09	LHAM10	LHAM11	LHAM12	LHAM13	LHAM14	LHAM15	LHAM16	LHAM17	LHAM18	LHAM19	LHAM20	LHAM21	LHAM22	LHAM23	LHA01	LLB01	LLB02	LLB03	LLB04	LLB05	LLB06	LLB07	LLB08	LLB09	LLB10	LLB11	LLB12	LLB13	LLB14	LLB15	LLB16	LHO01	LHO02	LHO03	LHO04	LHO05	LHO06	LHO07	LHO08	LHO09
mz/Rt - Peak height
100.010624287514 / 1606.5721	2.15361e+06	3.02648e+06	1.66464e+06	2.36626e+06	2.08557e+06	3.21615e+06	3.22439e+06	3.14218e+06	1.00146e+06	1.68976e+06	2.961e+06	1.37757e+06	2.56551e+06	6.64134e+06	2.00804e+06	7.09123e+06	2.60593e+06	3.73348e+06	4.77541e+06	3.17229e+06	6.66839e+06	2.69172e+06	1.5841e+06	8.24887e+06	3.19328e+06	2.83524e+06	7.36512e+06	4.32382e+06	3.07645e+06	3.6323e+06	2.84015e+06	3.06497e+06	715683	7.11004e+06	6.95109e+06	2.23283e+06	2.8832e+06	1.03894e+07	4.46567e+06	1.18133e+07	1.53951e+06	2.33026e+06	3.06544e+06	1.19048e+06	839303	2.02633e+06	3.37771e+06	2.23581e+06	1.55936e+06
100.010628110634 / 1561.4453	1.70571e+06	2.31865e+06	1.00727e+06	1.54964e+06	1.47016e+06	2.01372e+06	2.34992e+06	2.28232e+06	448473	1.12341e+06	1.06071e+06	825398	1.84852e+06	4.25608e+06	1.4001e+06	3.87918e+06	2.00396e+06	2.30142e+06	3.16523e+06	1.84126e+06	4.94948e+06	2.01684e+06	1.21313e+06	5.88018e+06	2.38913e+06	2.06787e+06	5.36835e+06	3.05575e+06	2.02367e+06	2.37241e+06	1.8107e+06	2.08737e+06	744065	5.6043e+06	1.90562e+06	1.57831e+06	2.29059e+06	7.85102e+06	3.37406e+06	1.84738e+07	1.42621e+06	1.86103e+06	2.82832e+06	836278	783942	782889	2.20172e+06	1.52635e+06	1.13693e+06
100.509443832711 / 1534.15205	3.71766e+06	7.90023e+06	3.14528e+06	4.44573e+06	3.7392e+06	6.02339e+06	6.0125e+06	7.57137e+06	2.12854e+06	3.07803e+06	2.66277e+06	2.11015e+06	4.023e+06	1.63454e+07	4.31506e+06	1.5165e+07	4.99418e+06	6.90978e+06	1.1288e+07	4.61885e+06	1.18424e+07	5.36155e+06	3.56751e+06	1.26236e+07	6.25436e+06	4.70119e+06	1.36919e+07	7.18715e+06	5.22436e+06	5.66405e+06	6.73599e+06	4.89335e+06	2.74461e+06	1.37812e+07	9.7921e+06	3.57809e+06	7.65064e+06	2.72613e+07	8.01593e+06	1.40828e+07	1.04155e+06	2.09135e+06	3.5997e+06	887304	693604	1.44113e+06	2.56531e+06	2.10902e+06	1.33866e+06
100.509428599011 / 1606.6147	1.28069e+06	1.70512e+06	521984	1.26976e+06	1.03612e+06	1.58128e+06	2.3576e+06	988639	515734	1.32148e+06	742897	595568	1.34548e+06	3.25718e+06	937479	3.0598e+06	1.46504e+06	1.88936e+06	134320	1.61259e+06	1.82158e+06	1.35748e+06	871486	5.15444e+06	1.7079e+06	1.85835e+06	3.90824e+06	2.54471e+06	1.57936e+06	1.74429e+06	1.42498e+06	1.58786e+06	576403	3.94565e+06	2.92124e+06	1.04625e+06	1.68091e+06	5.45395e+06	2.46256e+06	5.7324e+06	976355	1.46111e+06	2.66905e+06	815448	583722	1.2636e+06	2.25028e+06	1.58849e+06	1.07459e+06
100.956252318815 / 1532.4166	1.03168e+06	1.3993e+06	666544	1.16785e+06	993598	1.29959e+06	1.65591e+06	1.63471e+06	454969	781453	770283	592046	1.21448e+06	3.62411e+06	1.26629e+06	4.53778e+06	1.2744e+06	2.04745e+06	2.44344e+06	1.45728e+06	4.48915e+06	1.69283e+06	1.12759e+06	3.22421e+06	1.76885e+06	1.87641e+06	3.99179e+06	2.70454e+06	1.91294e+06	2.0668e+06	1.48225e+06	1.46228e+06	588006	4.59138e+06	3.66347e+06	1.05961e+06	1.44825e+06	5.80105e+06	2.31037e+06	5.41208e+06	165645	403577	810115	256166	149005	272349	974753	511882	358310
101.007792220552 / 84.7537	60685.9	65527.6	22859.7	51486.1	58948.2	68825.8	91352.7	98406.5	2743.3	15627.3	8080	13320.8	54037	177679	47437.4	113327	72828.7	100472	111030	54026.1	206293	65117.6	10484.2	393709	103441	80153.1	241652	133624	93495.4	112542	69350.5	80424.7	15008.8	230981	195216	49941.1	119398	326180	143362	635707	153799	7636.4	164840	2373.92	27777.2	61454.1	148437	83100.2	191832
101.05916297825 / 996.5777	112397	154585	53547.7	86837.4	82205.2	91776.8	123124	129055	26767.1	50136	56546.1	33356.5	91509	231212	62871.9	232211	125572	115710	155825	149767	275126	112713	55272.3	358149	123866	117415	314128	167375	149845	165397	108149	137049	47746.6	305191	196202	78296.8	141676	464736	211857	1.12182e+06	20975.7	15226.7	57891.2	14381.7	8955.48	33349.8	117674	36671.8	0
101.059155546198 / 85.74465	3.42606e+06	4.82219e+06	2.27249e+06	3.7391e+06	2.98663e+06	4.34657e+06	4.92873e+06	4.91897e+06	1.34487e+06	2.1866e+06	2.22695e+06	1.82809e+06	3.65692e+06	1.05367e+07	2.4876e+06	8.54451e+06	3.59292e+06	4.27376e+06	5.59342e+06	3.57715e+06	9.42594e+06	3.68181e+06	2.18346e+06	1.37629e+07	4.62421e+06	3.99298e+06	9.87725e+06	5.62279e+06	3.84694e+06	4.57882e+06	3.62278e+06	3.5923e+06	1.42595e+06	9.97633e+06	7.41296e+06	2.87848e+06	4.26709e+06	1.48958e+07	6.14521e+06	2.88335e+07	3.51293e+06	4.9755e+06	6.90845e+06	2.79162e+06	1.8861e+06	3.21065e+06	6.05114e+06	4.70925e+06	3.23133e+06
102.01247136074 / 1721.331	1.04291e+07	1.47886e+07	1.26879e+06	1.02644e+07	9.12722e+06	1.25804e+07	1.62003e+07	1.46501e+07	1.01703e+06	6.39336e+06	6.59977e+06	5.44008e+06	1.12216e+07	2.77225e+07	7.88743e+06	8.56435e+06	3.13598e+06	1.57921e+07	2.46413e+06	1.18874e+07	3.51311e+07	1.33227e+07	1.40849e+06	4.06291e+07	4.49371e+06	1.32945e+07	3.49789e+07	1.93103e+07	1.33509e+07	2.94246e+06	1.22845e+07	1.18745e+07	4.81384e+06	6.61834e+06	2.50646e+07	8.80983e+06	1.33896e+07	8.36683e+06	1.88921e+07	7.433e+07	1.18851e+07	1.23146e+07	3.14951e+06	786169	6.21372e+06	1.49978e+06	2.08463e+07	1.53278e+07	1.14437e+07
102.012479167638 / 1765.0381	3.14455e+06	1.06118e+07	5.1423e+06	7.70723e+06	6.82835e+06	9.46778e+06	1.14148e+07	1.07418e+07	2.98474e+06	4.95627e+06	4.86708e+06	3.83234e+06	8.17211e+06	2.09814e+07	1.91475e+06	4.78051e+06	9.26721e+06	2.00707e+06	1.42131e+07	8.47204e+06	2.50106e+07	453434	5.68792e+06	3.89743e+07	1.09121e+07	1.00442e+07	2.46036e+07	1.42676e+07	9.01628e+06	2.47686e+06	9.05466e+06	1.54854e+06	3.37031e+06	2.48017e+07	1.81738e+07	6.78849e+06	9.52912e+06	3.31083e+07	1.38781e+07	6.16354e+07	7.82482e+06	9.03727e+06	1.53966e+07	5.68292e+06	4.37884e+06	7.88197e+06	1.50303e+07	2.29405e+06	8.4253e+06
102.012494463498 / 1701.97115	2.75285e+06	1.71265e+07	7.95967e+06	1.21918e+07	1.06915e+07	1.47547e+07	4.60806e+06	1.70089e+07	4.71106e+06	7.77628e+06	1.22838e+06	6.21991e+06	1.30844e+07	3.69056e+06	1.96984e+06	3.11691e+07	1.45782e+07	1.80912e+07	2.43322e+07	1.43327e+07	3.9308e+07	1.54388e+07	8.98626e+06	5.9612e+07	1.78e+07	3.35247e+06	1.10695e+07	3.59075e+06	1.57213e+07	1.84167e+07	1.90321e+06	1.42882e+07	5.58721e+06	3.90257e+07	2.80422e+07	3.45049e+06	1.5395e+07	5.20191e+07	3.62077e+06	8.6455e+07	1.43806e+07	1.52244e+07	2.57428e+07	9.61326e+06	7.38037e+06	1.31762e+07	2.53793e+07	2.85574e+06	2.52944e+06
102.012502582512 / 1634.30385	2.06797e+07	2.96091e+07	2.41292e+06	2.08407e+07	2.66769e+06	2.42969e+07	3.05701e+07	2.98396e+07	8.08069e+06	1.29722e+07	1.32302e+07	1.05368e+07	2.29302e+07	5.55252e+07	1.61576e+07	5.16947e+07	2.4252e+07	3.13432e+07	3.95342e+07	2.35118e+07	6.78323e+07	4.33357e+06	2.71724e+06	9.96934e+07	2.99024e+07	2.67458e+07	6.74255e+07	3.81418e+07	2.88416e+07	3.22286e+07	2.56491e+07	2.48912e+07	9.95938e+06	6.72467e+07	5.05048e+07	1.87179e+07	2.5201e+07	1.65187e+07	3.74686e+07	1.13044e+08	2.84389e+07	2.88152e+07	4.96447e+07	1.78892e+07	1.13168e+07	2.40918e+07	4.82784e+07	3.30462e+07	2.32457e+07
102.033312014845 / 1531.1778	5.18695e+08	6.98106e+08	3.26932e+08	4.65088e+08	3.90564e+08	5.63813e+08	6.46716e+08	6.1775e+08	1.71017e+08	2.68933e+08	2.61668e+08	2.12936e+08	4.27578e+08	1.08199e+09	3.20508e+08	9.76077e+08	4.87345e+08	5.71593e+08	6.79698e+08	4.15286e+08	1.12876e+09	4.54896e+08	2.95794e+08	3.18599e+09	5.35954e+08	4.57661e+08	1.1474e+09	6.39605e+08	4.75618e+08	5.4074e+08	4.46734e+08	4.12722e+08	1.66539e+08	1.06098e+09	8.71483e+08	3.53781e+08	4.05254e+08	1.36287e+09	6.1105e+08	1.3651e+09	1.18175e+09	1.3975e+09	2.12382e+09	9.18657e+08	6.3365e+08	1.09604e+09	2.12015e+09	1.53942e+09	1.17356e+09
102.033301631082 / 1597.79145	4.7266e+07	5.62431e+07	1.34632e+08	3.67713e+07	2.81733e+07	2.15501e+08	2.61084e+08	2.16965e+08	5.76825e+07	1.04869e+08	2.10655e+07	7.95135e+07	4.2577e+07	4.88195e+08	1.1852e+08	9.14065e+07	6.28517e+07	5.84198e+07	7.14579e+07	1.82907e+08	1.25593e+08	1.94699e+08	1.16482e+08	2.55525e+08	4.38561e+07	5.61698e+07	1.7559e+08	1.25878e+08	7.28646e+07	7.35636e+07	7.27047e+07	6.66433e+07	2.68741e+07	5.00282e+08	3.54087e+08	5.33565e+07	7.46757e+07	2.70247e+08	1.46247e+08	3.22577e+08	1.19754e+08	1.57055e+08	2.59351e+08	1.06475e+08	5.24038e+07	1.29372e+08	2.52151e+08	1.7536e+08	1.06279e+08
102.033274676825 / 1053.70435	8.2612e+07	1.22851e+08	6.15204e+07	6.83058e+07	6.02618e+07	8.95917e+07	1.01186e+08	9.3254e+07	2.69029e+07	4.31366e+07	3.97281e+07	3.43793e+07	6.45572e+07	2.40129e+08	4.75604e+07	1.42737e+08	7.71631e+07	9.33477e+07	7.15424e+07	6.12267e+07	2.05739e+08	7.04971e+07	5.17226e+07	8.00273e+08	1.68931e+08	6.28273e+07	2.16079e+08	7.86112e+07	7.21851e+07	5.79061e+07	7.19261e+07	5.23313e+07	1.87698e+07	2.06239e+08	1.64478e+08	6.96981e+07	1.35615e+08	1.99321e+08	9.6182e+07	4.20403e+08	4.85792e+08	5.43025e+08	5.56036e+08	2.85859e+08	2.01646e+08	3.26282e+08	6.28319e+08	4.89709e+08	4.1213e+08
102.033279596854 / 1116.749	5.5761e+07	8.48906e+07	4.08435e+07	4.51821e+07	4.02152e+07	6.25835e+07	7.14433e+07	6.10386e+07	1.779e+07	2.64823e+07	2.42799e+07	2.15891e+07	4.32318e+07	1.19631e+08	3.03269e+07	1.75075e+07	4.70714e+07	5.40828e+07	6.05618e+07	3.85282e+07	1.03652e+08	4.24225e+07	3.40559e+07	4.78084e+08	5.00702e+07	4.36545e+07	1.10157e+08	4.89364e+07	4.53819e+07	4.42959e+07	4.21552e+07	3.12936e+07	1.14557e+07	9.99031e+07	7.88978e+07	4.1534e+07	4.12731e+07	1.4593e+07	5.9416e+07	2.54307e+08	3.61207e+08	3.58721e+08	4.9238e+08	2.28635e+08	1.66177e+08	2.68804e+08	5.29381e+08	3.94536e+08	3.08028e+08
102.03327318746 / 1103.38515	1.2767e+08	1.88724e+08	9.00389e+07	2.44855e+08	8.9354e+07	1.31018e+08	1.48807e+08	2.08663e+08	3.89621e+07	5.84341e+07	5.36139e+07	4.73727e+07	9.31954e+07	1.97953e+08	6.75575e+07	1.17474e+08	1.1172e+08	1.22497e+08	1.04612e+08	8.14093e+07	2.24101e+08	9.80808e+07	7.15652e+07	4.03385e+08	1.53051e+08	1.0422e+08	1.12755e+08	1.08834e+08	1.00482e+08	7.58078e+07	9.31086e+07	7.15716e+07	2.5479e+07	3.78325e+08	1.91904e+08	9.3993e+07	7.62594e+07	2.52963e+08	1.21972e+08	3.01133e+08	7.48284e+08	7.6251e+08	9.38962e+08	4.58746e+08	3.27679e+08	6.25083e+08	1.07587e+09	8.20683e+08	6.30466e+08
102.033265575038 / 1153.112	7.51216e+07	7.30772e+07	3.54535e+07	3.82288e+07	3.18562e+07	5.11246e+07	5.44873e+07	1.07133e+08	1.43022e+07	2.24067e+07	2.03789e+07	1.81805e+07	3.34824e+07	9.2268e+07	2.40889e+07	6.10279e+07	3.08751e+07	4.11018e+07	4.36882e+07	3.07607e+07	7.43248e+07	3.49e+07	2.62246e+07	3.61191e+08	3.87071e+07	5.93651e+07	8.4032e+07	3.51507e+07	3.16989e+07	3.17118e+07	3.25159e+07	2.27778e+07	9.73388e+06	8.22874e+07	8.17987e+07	3.26321e+07	3.29783e+07	6.49564e+07	4.3893e+07	1.41571e+08	3.9657e+08	3.77109e+08	5.57356e+08	2.53103e+08	8.20741e+07	3.00778e+08	6.11544e+08	1.24116e+08	3.66012e+08
102.033287406115 / 1081.359	7.01414e+07	1.08243e+08	5.06251e+07	5.51609e+07	4.78483e+07	7.31899e+07	1.26786e+08	7.57217e+07	2.18062e+07	3.33946e+07	2.99262e+07	2.66604e+07	4.92046e+07	1.46134e+08	3.79848e+07	1.04264e+08	6.02197e+07	7.07056e+07	7.35716e+07	4.76281e+07	9.44235e+07	5.4964e+07	4.0437e+07	4.64423e+08	6.24387e+07	5.88623e+07	1.45765e+08	6.23234e+07	5.57446e+07	7.67423e+07	5.53292e+07	3.89363e+07	1.42874e+07	1.33915e+08	1.05322e+08	5.36023e+07	4.25122e+07	1.67821e+08	7.48755e+07	3.04717e+08	4.00015e+08	4.51818e+08	4.82739e+08	2.51143e+08	1.74694e+08	2.89258e+08	5.48785e+08	4.31918e+08	3.49924e+08
102.033265507222 / 1137.5024	8.16504e+07	1.18829e+08	5.8552e+07	6.36097e+07	5.39424e+07	8.2758e+07	9.70032e+07	8.75654e+07	2.42376e+07	3.72966e+07	3.41308e+07	3.14317e+07	5.80273e+07	1.57662e+08	4.07862e+07	1.09294e+08	5.48266e+07	6.92184e+07	9.40607e+07	5.31917e+07	1.45228e+08	5.94546e+07	4.44389e+07	4.43055e+08	6.59124e+07	6.2625e+07	1.79925e+08	6.27162e+07	5.75017e+07	5.20402e+07	5.67705e+07	4.03448e+07	1.63076e+07	1.34137e+08	6.80313e+07	5.8256e+07	4.61759e+07	1.49007e+08	7.70644e+07	2.686e+08	6.03995e+08	5.79421e+08	8.19925e+08	3.83351e+08	2.74864e+08	4.59198e+08	9.13121e+08	6.7622e+08	5.31024e+08
102.033279126362 / 58.9281	2.66784e+07	2.83617e+07	1.19193e+07	1.82029e+07	1.65041e+07	2.0996e+07	2.93654e+07	3.1176e+07	9.56848e+06	1.71663e+07	1.75391e+07	1.07946e+07	2.03863e+07	4.36157e+07	1.44447e+07	3.07977e+07	2.4776e+07	2.54576e+07	3.73115e+07	2.4435e+07	1.7532e+07	2.19253e+07	1.38229e+07	3.59331e+07	2.74658e+07	2.52669e+07	5.15865e+07	2.82829e+07	2.23263e+07	2.88324e+07	1.92255e+07	137246	8.73061e+06	2.34676e+07	3.01472e+07	1.42224e+07	2.05762e+07	4.99702e+07	3.76018e+07	6.36719e+07	1.55126e+07	1.06613e+07	1.05432e+07	5.6878e+06	1.38389e+07	1.60862e+07	2.58683e+07	2.27446e+07	3.84314e+07
102.534947114518 / 58.74	2.29474e+06	2.40476e+06	1.07713e+06	1.56738e+06	1.4621e+06	1.84062e+06	2.46607e+06	2.69898e+06	1.00476e+06	1.36725e+06	1.47391e+06	925760	2.0071e+06	3.43183e+06	1.28678e+06	1.17805e+06	1.88905e+06	2.2968e+06	2.69173e+06	2.30912e+06	1.27795e+06	1.8678e+06	1.21711e+06	3.56801e+06	2.47372e+06	2.2011e+06	4.25321e+06	2.35825e+06	1.9419e+06	2.06577e+06	1.69361e+06	1.43883e+06	665266	1.58467e+06	3.56199e+06	1.25545e+06	1.70546e+06	4.62373e+06	2.92566e+06	4.12922e+06	132265	799836	849326	454761	1.22826e+06	1.31369e+06	2.25702e+06	1.83785e+06	3.50763e+06
102.534958595449 / 1531.4576	5.06778e+07	6.4046e+07	3.16128e+07	4.29494e+07	3.76265e+07	5.12359e+07	6.01234e+07	5.67917e+07	1.56945e+07	2.53824e+07	2.40368e+07	1.96514e+07	3.8945e+07	9.99199e+07	2.95507e+07	9.07641e+07	4.45364e+07	5.27075e+07	6.18302e+07	3.88092e+07	1.04695e+08	4.2637e+07	2.63614e+07	2.94908e+08	4.91578e+07	4.27154e+07	1.05658e+08	5.85242e+07	4.50298e+07	4.99579e+07	4.10413e+07	3.75218e+07	1.53139e+07	9.72328e+07	8.06071e+07	3.11353e+07	3.67393e+07	1.21536e+08	5.46026e+07	1.24942e+08	1.16801e+08	1.28136e+08	1.97081e+08	7.65126e+07	6.25646e+07	1.00188e+08	1.87976e+08	1.43632e+08	1.06072e+08
102.534966384847 / 1597.9755	4.30353e+06	2.43556e+07	2.80333e+06	2.35208e+06	2.92768e+06	6.76016e+06	2.37666e+07	4.5686e+06	5.29934e+06	998570	1.02158e+06	7.16314e+06	1.22733e+06	7.80218e+06	9.91373e+06	6.55055e+06	4.59049e+06	2.0168e+07	4.70472e+06	4.05976e+06	1.43458e+07	3.83407e+06	1.03184e+07	1.83877e+07	3.65752e+06	4.03119e+06	1.44396e+07	8.41405e+06	7.23712e+06	1.82426e+07	5.61851e+06	6.37126e+06	1.69631e+06	1.84572e+07	3.13046e+07	1.07824e+07	1.66644e+07	1.19855e+07	2.50866e+07	1.71311e+07	7.71986e+06	1.05341e+07	1.74074e+07	7.07356e+06	3.59766e+06	8.55927e+06	1.65477e+07	1.172e+07	7.13869e+06
102.534964872361 / 1615.7571	1.77815e+06	2.49631e+06	1.20491e+06	1.70932e+06	1.47846e+06	2.02124e+06	2.42726e+06	2.33704e+06	650840	1.02627e+06	1.09247e+06	846401	1.80058e+06	6.20977e+06	1.34792e+06	4.17436e+06	1.68205e+07	2.59813e+06	3.32711e+06	1.91411e+06	4.40165e+06	2.00428e+06	1.20537e+06	3.54895e+06	3.80938e+06	2.13659e+06	5.95475e+06	3.1195e+06	2.13438e+06	2.50843e+06	223653	1.93089e+06	1.23049e+06	4.91008e+06	4.32577e+06	1.43144e+06	1.98023e+06	7.30568e+06	2.4909e+06	8.32397e+06	2.55179e+06	2.78233e+06	4.6692e+06	1.66538e+06	1.02547e+06	2.40149e+06	4.44545e+06	2.98453e+06	2.0103e+06
102.534957254245 / 1711.9698	746228	1.05661e+06	484529	770580	695730	920961	1.16282e+06	1.04455e+06	284455	497727	494706	398545	872823	2.0609e+06	1.23736e+06	5.28131e+06	921915	1.18598e+06	1.29314e+06	1.24176e+06	2.48227e+06	994406	555462	2.14713e+06	1.11712e+06	1.03126e+06	2.65427e+06	1.38565e+06	1.09882e+06	1.14323e+06	906462	896973	347743	4.8042e+06	1.8519e+06	691726	915935	4.4814e+06	873632	5.57832e+06	895239	871805	1.60208e+06	586044	482309	777674	1.51107e+06	1.18938e+06	872836
102.534957364758 / 1682.2098	1.01973e+06	1.35983e+06	594243	982043	854011	1.20206e+06	1.49426e+06	2.32791e+06	367458	625615	630816	490400	1.13605e+06	2.617e+06	779007	2.37206e+06	1.22024e+06	1.24179e+06	1.86568e+06	1.15509e+06	3.22456e+06	1.00244e+06	985288	5.06371e+06	1.49104e+06	1.21687e+06	3.34209e+06	1.91688e+06	1.31176e+06	1.483e+06	1.14388e+06	1.24299e+06	543138	3.03236e+06	2.23263e+06	1.09654e+06	1.24367e+06	4.1637e+06	1.81003e+06	7.01512e+06	1.34086e+06	1.27576e+06	2.1623e+06	829207	341978	1.11675e+06	1.97504e+06	1.58021e+06	1.16359e+06
102.534934261853 / 1767.4771	667960	938208	315925	637884	550411	831884	929212	1.0083e+06	248449	421748	573951	320366	702390	177504	499195	1.64925e+06	783336	924219	1.0811e+06	742777	2.1423e+06	810735	478718	410694	920824	880204	2.01037e+06	1.1544e+06	1.19479e+06	1.02489e+06	888919	756305	296910	1.97006e+06	1.52691e+06	545637	799857	2.83345e+06	2.65927e+06	5.24049e+06	727190	705233	1.2658e+06	477549	371459	674872	1.28345e+06	875398	687060
102.534942115809 / 1645.75735	1.37462e+06	1.87966e+06	1.06721e+06	1.29334e+06	1.11288e+06	1.51243e+06	1.8606e+06	1.79391e+06	532244	826474	902426	658065	1.51759e+06	3.77898e+06	1.11316e+06	3.52872e+06	1.60359e+06	2.0648e+06	2.56953e+06	1.47386e+06	4.39851e+06	1.66723e+06	1.0519e+06	8.25082e+06	1.97107e+06	1.80828e+06	4.55478e+06	2.66595e+06	1.74321e+06	2.12871e+06	1.64937e+06	1.71532e+06	630055	4.37684e+06	1.53743e+06	1.21488e+06	1.69358e+06	6.16757e+06	2.35145e+06	7.75342e+06	1.78361e+06	1.75937e+06	2.94858e+06	1.09027e+06	758045	1.44177e+06	3.18199e+06	2.12672e+06	1.52008e+06
102.969692143468 / 58.7305	214789	196873	88921.7	126128	105754	115641	135640	155649	72998.7	145619	161561	77192.4	208647	201809	102160	30185.1	157128	151306	191919	208900	28370.8	124846	89140.1	171614	144157	161488	159010	174392	131124	129666	102085	101954	44549.8	53677.9	156707	93569.1	94781.9	257622	165863	187580	120414	7463.14	19898.3	19268.3	146473	116287	123594	150299	527778
103.031325873196 / 1531.276	3.25131e+06	4.60042e+06	2.00609e+06	3.05958e+06	2.45985e+06	3.91667e+06	5.12212e+06	3.8392e+06	1.3122e+06	1.64274e+06	1.60891e+06	1.49989e+06	2.82471e+06	6.75149e+06	2.37918e+06	5.96268e+06	3.34407e+06	3.5019e+06	4.70061e+06	2.54293e+06	7.37063e+06	2.56968e+06	1.96104e+06	1.92834e+07	3.91659e+06	3.23123e+06	6.46783e+06	4.1219e+06	3.31035e+06	3.52086e+06	3.1111e+06	2.50195e+06	956086	7.10076e+06	5.4715e+06	2.3323e+06	2.78415e+06	9.30623e+06	4.5881e+06	7.53154e+06	9.68486e+06	9.86611e+06	1.3175e+07	5.84606e+06	4.20059e+06	8.37601e+06	1.38741e+07	9.40592e+06	8.09973e+06
103.031801248766 / 58.5507	170943	150337	95448.6	127556	86370.9	106554	161553	170067	89270.9	109884	101500	101595	227349	221473	94181.2	42762.9	139527	166462	214320	185430	35879.4	141836	116321	224601	129820	143202	224454	183805	133045	113787	129891	121920	53650.9	88990.9	195311	89369.3	124794	332731	186604	297884	168833	20943	20988.4	32888.8	174417	119656	146556	131769	278092
103.074803252724 / 869.1216	235393	315468	164698	244805	217348	248754	356107	325021	81822	141053	138704	93245.7	251609	563940	179728	483932	250338	314846	400808	239380	669302	261334	152224	1.09045e+06	311050	249913	672716	355082	269612	295586	235698	231184	84920.9	535145	522312	163594	254556	981340	393550	2.00296e+06	144329	20185.3	639457	14973	144534	235454	492711	321098	181184
103.955029376271 / 1501.23605	2.56377e+06	3.6053e+06	3.95773e+06	2.51733e+06	2.13937e+06	3.129e+06	3.83514e+06	4.63403e+06	955520	4.25069e+06	2.97466e+06	1.22475e+06	2.66282e+06	6.3707e+06	2.02003e+06	8.63042e+06	5.75746e+06	3.18985e+06	4.77494e+06	2.62011e+06	1.56033e+07	2.99411e+06	1.81506e+06	1.41191e+07	3.43393e+06	3.02467e+06	7.40203e+06	4.80229e+06	2.95844e+06	2.89028e+06	2.42666e+06	2.50553e+06	1.0092e+06	7.72633e+06	5.37727e+06	1.93506e+06	2.93966e+06	6.15951e+06	8.32561e+06	4.90736e+07	1.26501e+07	7.02645e+06	9.5319e+06	2.49739e+06	2.15359e+06	2.55566e+06	4.56834e+06	3.66404e+06	3.09387e+06
103.9550403969 / 1522.032	1.80457e+06	9.285e+06	4.19817e+06	1.16049e+06	4.55587e+06	7.1542e+06	8.83297e+06	8.58134e+06	1.96597e+06	3.72374e+06	3.59616e+06	2.67159e+06	5.82746e+06	1.46355e+07	4.14981e+06	1.25952e+07	6.29389e+06	8.15962e+06	8.86287e+06	6.18592e+06	1.41526e+07	6.10113e+06	3.84704e+06	1.00962e+07	7.44026e+06	5.23594e+06	1.65097e+07	7.90983e+06	5.67042e+06	6.92211e+06	5.15451e+06	5.63624e+06	2.26395e+06	1.50414e+07	1.08127e+07	4.89695e+06	5.47228e+06	1.54952e+07	7.05977e+06	5.21761e+07	1.1334e+07	2.41077e+07	3.73041e+07	1.6918e+07	9.62983e+06	2.10226e+07	4.27371e+07	2.81889e+07	1.63154e+07
104.008167394405 / 1570.8432	1.41967e+06	3.86038e+06	897384	2.75265e+06	1.13597e+06	2.44438e+06	2.27386e+06	3.67081e+06	740058	2.20287e+06	833608	1.69085e+06	1.35146e+06	3.08669e+06	943240	2.40813e+06	1.98058e+06	1.96316e+06	7.05759e+06	1.77237e+06	1.03397e+07	3.99482e+06	1.45837e+06	6.90314e+06	1.67393e+06	1.45444e+06	4.6579e+06	2.32648e+06	1.59355e+06	2.47342e+06	1.42881e+06	2.04506e+06	674042	4.53934e+06	7.67316e+06	1.33317e+06	2.66958e+06	1.4821e+07	5.67485e+06	1.2567e+07	2.29824e+06	3.12914e+06	5.0755e+06	1.75006e+06	2.07908e+06	757235	1.80633e+06	1.43515e+06	2.77398e+06
104.008107699173 / 1797.8785	213551	483666	193443	297495	120751	371485	462470	438559	109302	240757	160368	131332	416464	767449	214179	729082	278285	450247	336533	374181	980641	55834.7	224575	1.67298e+06	433484	428848	1.04072e+06	130039	144556	338128	366651	603550	120131	905328	692346	233715	90114	1.23271e+06	547996	2.35911e+06	462654	425291	678627	235500	193626	323399	639368	441154	342126
104.008165388418 / 1613.56555	975338	929974	479712	707923	444925	774491	1.80313e+06	972916	316494	470421	325593	386376	743751	901859	548430	2.03311e+06	110666	885100	1.44106e+06	1.12412e+06	2.38883e+06	888955	519662	3.26162e+06	89581.7	890124	1.43695e+06	2.58011e+06	1.18338e+06	910260	860665	1.23177e+06	372847	1.51884e+06	1.69968e+06	68223.3	1.03486e+06	3.124e+06	1.31247e+06	3.8972e+06	1.2749e+06	888882	1.62197e+06	556801	315529	783270	1.32621e+06	959883	713840
104.008118533938 / 1757.4789	82862.2	452653	387053	598804	399079	83950.4	837666	738722	195274	361164	305961	255014	525117	348391	389816	4.80535e+06	1.02959e+06	834624	1.00762e+06	606976	1.89253e+06	774196	536675	2.3617e+06	839680	775456	1.88261e+06	867525	717507	900896	1.50699e+06	661554	297626	1.66409e+06	1.42476e+06	465731	78704.5	2.47148e+06	1.06858e+06	5.42043e+06	998607	901038	1.43753e+06	468357	368583	632745	1.33667e+06	862543	701857
104.008136184165 / 1700.95995	892405	844882	354944	598815	249983	649309	917836	1.31644e+06	208518	337734	332960	279460	538342	1.40568e+06	429981	1.28782e+06	538461	797284	1.09013e+06	643436	1.68743e+06	657550	363663	2.16154e+06	784124	857502	1.47509e+06	127880	910248	840495	701044	634278	239069	1.48478e+06	720901	944002	706979	2.36146e+06	974461	5.35046e+06	1.15492e+06	1.01368e+06	1.59858e+06	578154	456540	760532	1.53317e+06	996016	778381
104.008107689526 / 1783.1612	416941	590253	344921	430702	385985	529365	629584	611727	103531	246048	175120	169116	399533	1.37157e+06	53967.4	1.05126e+06	504198	649261	761189	431234	1.33038e+06	499532	300557	2.55631e+06	625282	618755	1.47995e+06	858236	573525	659585	554643	498021	208457	1.20482e+06	1.01574e+06	355902	485696	1.80513e+06	788076	3.75758e+06	674469	608244	1.04167e+06	347132	263961	472313	946823	631279	450863
104.00812608953 / 1684.4348	526471	731197	324386	560735	420131	517349	691539	736616	198608	375183	325901	368681	433354	1.10877e+06	393081	1.16548e+06	600546	729468	975115	417183	1.65194e+06	643387	404751	332197	711008	641679	1.90046e+06	946698	680569	802793	614749	743172	233279	1.6106e+06	1.14789e+06	444713	610640	2.16215e+06	1.02607e+06	618087	1.05529e+06	977533	1.53501e+06	821338	415675	734778	1.48916e+06	906989	740937
104.008138800709 / 1666.54365	507929	685772	335979	552053	427650	712357	720379	702217	222034	333348	326367	251810	594562	1.33969e+06	424310	1.34345e+06	659420	767308	1.00284e+06	555385	1.64476e+06	582293	343957	2.84646e+06	715302	629610	1.6453e+06	974677	673505	957812	624056	678022	234692	1.69495e+06	1.11944e+06	477751	634271	2.1109e+06	913610	2.87295e+06	950005	885427	1.43438e+06	597731	377293	629922	1.12771e+06	791512	618676
104.00811929511 / 1735.6473	638077	861029	407430	630843	69141.9	758400	1.45881e+06	849755	227903	367691	332575	284599	584401	1.50322e+06	428207	1.53263e+06	696153	936127	1.09891e+06	642965	1.98435e+06	703115	435985	2.37761e+06	930676	775972	2.1119e+06	803763	830778	889514	778480	807010	270345	1.85788e+06	1.46356e+06	505840	639251	2.71822e+06	1.15891e+06	5.26302e+06	1.1796e+06	976098	1.59029e+06	562086	439112	739362	1.43128e+06	969861	800210
104.008131280052 / 33.9869	1.17157e+06	1.3509e+06	648514	904962	858300	1.08971e+06	1.39666e+06	1.49626e+06	221731	645201	709818	493839	1.00532e+06	2.04305e+06	697991	1.5708e+06	1.25148e+06	1.34842e+06	1.87753e+06	1.14809e+06	1.94226e+06	1.18339e+06	701857	3.74917e+06	1.39681e+06	1.27421e+06	2.50889e+06	1.77095e+06	1.24077e+06	1.42655e+06	1.15511e+06	1.09454e+06	417011	1.97251e+06	1.98029e+06	861547	1.13143e+06	3.37983e+06	1.68044e+06	6.28209e+06	1.56477e+06	1.19679e+06	1.54747e+06	560281	393984	947697	1.67072e+06	1.27557e+06	1.51288e+06
104.029762131641 / 1531.4092	1.28983e+07	1.7162e+07	8.40665e+06	1.15997e+07	9.63892e+06	1.40518e+07	1.62086e+07	1.57757e+07	4.14326e+06	6.2372e+06	6.58099e+06	5.21103e+06	1.03858e+07	2.64206e+07	8.11602e+06	2.28758e+07	1.22274e+07	1.51053e+07	1.62415e+07	1.03456e+07	2.9007e+07	1.06351e+07	7.53798e+06	8.01337e+07	1.2855e+07	1.17855e+07	2.80551e+07	1.56132e+07	1.09142e+07	1.38074e+07	1.08191e+07	1.05995e+07	4.04714e+06	2.48798e+07	2.14051e+07	8.48791e+06	1.01001e+07	3.22338e+07	1.53102e+07	3.21065e+07	3.25474e+07	3.45804e+07	5.43545e+07	2.29892e+07	1.77033e+07	2.5425e+07	5.17036e+07	4.0957e+07	3.14028e+07
104.029717254296 / 58.6172	596297	613381	364637	385974	371723	413115	527501	688497	261561	311357	361873	283130	351811	714266	292434	606287	529418	489646	761082	467954	760208	522969	296237	807784	682218	550575	1.11311e+06	741693	480064	523004	431186	484684	198147	750630	658578	316686	413700	1.52261e+06	588849	2.46929e+06	621052	515516	637658	235083	387639	321184	497458	393435	873218
105.002726961059 / 58.4716	86171.6	140172	102114	77633	84731.2	136753	124176	216553	55920.5	120902	113727	66810.9	165625	230713	131194	99207.9	177388	144397	209951	181443	59207.6	168820	97354.3	194568	142859	108645	222399	200112	125201	144768	101965	124778	38243.6	223707	195557	117217	104882	319833	171802	178218	195427	38115.3	71713.8	23488.5	54010.8	107662	173776	188017	158408
105.03295746439 / 58.4006	244696	236148	135333	144079	164569	184131	186383	264912	71839.1	173741	187853	107672	231769	300301	168942	144618	193486	252086	253548	234586	103585	220883	92597.8	324285	137667	163840	297566	256394	161794	193514	132254	158114	56018.8	292692	271030	146590	133622	408076	202100	338700	252377	59870.2	117522	38681.8	116187	123325	216059	170152	276272
105.472429109769 / 1531.3845	4.13265e+06	5.1311e+06	2.43182e+06	3.10538e+06	2.56765e+06	3.78236e+06	4.26357e+06	4.11103e+06	1.11546e+06	1.67311e+06	1.59647e+06	1.497e+06	2.58242e+06	6.67388e+06	1.7772e+06	5.80477e+06	2.81358e+06	2.91688e+06	3.70818e+06	2.29191e+06	6.70726e+06	2.70915e+06	1.94827e+06	2.70336e+07	2.99725e+06	2.79946e+06	6.70652e+06	3.13337e+06	2.29415e+06	2.54678e+06	2.41848e+06	2.00381e+06	776953	5.54417e+06	4.62892e+06	1.92979e+06	1.69484e+06	6.08007e+06	3.0407e+06	4.87249e+06	1.54234e+07	1.88402e+07	2.77987e+07	1.10195e+07	9.41179e+06	1.39642e+07	2.87711e+07	2.10873e+07	1.58508e+07
105.491523519467 / 58.65025	243371	256303	93294.1	219666	110786	215746	263515	357953	82793.3	94935.4	114794	108432	138440	215369	145754	49122.5	186147	275391	241172	269012	25769.3	185398	146335	113087	272065	260176	233969	330923	221080	294564	194515	219540	80703.6	82448.4	367591	169895	301351	316121	488309	47196.3	86329.3	11433.2	12833.3	13803.6	84132.7	172134	161846	278143	196812
105.962355676824 / 58.6167	255571	189634	70134.8	94692.8	95827.6	151973	155546	197586	59092.7	108210	106189	87320	139743	248868	104223	45644.8	144565	161346	180914	191950	27275.6	135435	85009.5	155232	178026	196745	182505	169803	138904	112419	134050	88959.4	37868.7	65840.9	176051	66810.3	107307	228688	176550	68213.7	109194	36990.4	25592.3	22253.2	94863.3	94762.3	98753.7	107065	283601
106.028292561908 / 1532.1792	1.16175e+06	1.43794e+06	534073	822992	742089	1.15337e+06	1.19308e+06	1.05616e+06	330099	452205	434813	464055	616644	1.73605e+06	652240	1.56429e+06	971818	613195	1.19649e+06	660952	1.98415e+06	791668	529851	5.38647e+06	797000	886602	2.08253e+06	1.13982e+06	785005	803882	745470	664237	252218	2.00517e+06	1.37323e+06	608657	725252	2.8908e+06	1.19928e+06	1.65039e+06	1.43612e+06	2.38419e+06	3.47679e+06	1.62481e+06	1.09749e+06	1.63979e+06	3.42764e+06	2.39008e+06	1.6019e+06
106.040787862275 / 58.6201	229362	151999	54394.9	77032.5	77395.6	121415	121020	162669	56631.3	84761.5	87633.1	74464.6	112144	201752	83954.8	36570.9	123521	151582	149022	160651	17378.5	124719	74410.5	112221	137368	197559	155562	135607	116888	100754	114043	64969.2	30017.4	38913.9	174072	54000.8	86647.1	170204	148860	51160.9	77405.9	79972	7431.64	10391.1	75977.4	85129.7	91120.1	90354.1	217822
106.532789905695 / 58.478	309644	270805	119848	186556	138889	193795	278534	329268	94499.8	120855	145128	99702.1	171283	328127	130964	74578.6	195707	244071	207882	228799	27340.8	223860	109565	211700	252887	219199	247666	202599	222985	185534	215048	154635	69095.1	99024.3	240315	161000	190153	510891	275742	354033	223860	21306	17451.8	35688.3	149954	114761	203951	198017	407170
107.027791935503 / 82.3236	159003	257453	71642.1	200168	136398	204707	313936	237844	5143.52	56228.6	8322.95	27931.8	156683	469246	74976.3	423685	228644	327393	403962	171285	701803	224310	74025.3	1.15732e+06	337474	267800	854368	433594	274302	386310	230616	250836	28853.4	688551	588347	162849	341032	996433	504964	2.8336e+06	464796	153171	432157	64878.1	49046.7	177126	378508	284376	333603
107.959259182104 / 58.6167	7830.01	7737.79	16938.2	30859.5	5980.74	14309.4	0	0	18338.1	4694.97	10560.4	15762.5	11673	17785.1	18899.3	6769.41	0	11336	0	0	0	6744.63	14669.3	0	17899.3	14733.9	5070.89	4065.4	8353.41	6785.13	23438.6	24477.4	9365.11	0	0	13714.7	29306.7	0	35115.3	20895.7	15565.5	2834.21	7675.63	2152.4	0	56100.5	17514.6	23973.8	0
108.478340616049 / 1558.3047	700737	1.08267e+06	537331	720409	557721	815595	911527	890351	300992	442347	378762	332851	820194	1.82306e+06	609726	1.98839e+06	961738	1.01718e+06	1.3696e+06	646676	1.78076e+06	813772	500170	2.54769e+06	1.15106e+06	945979	2.7188e+06	1.56463e+06	1.07647e+06	1.1196e+06	895751	962529	313935	2.29793e+06	1.43677e+06	682061	922404	3.27158e+06	1.58086e+06	2.54855e+06	1.10173e+06	764932	880472	258417	151106	438047	548535	528752	351730
108.977802104566 / 1558.3871	968547	1.28517e+06	558841	809072	789255	1.02268e+06	1.63091e+06	1.21558e+06	312766	544118	522146	441608	835604	2.24142e+06	641721	2.24358e+06	1.34408e+06	1.21898e+06	1.68081e+06	1.0268e+06	2.27332e+06	918106	704778	3.71857e+06	1.52499e+06	1.31301e+06	3.53123e+06	1.8589e+06	1.3638e+06	1.22083e+06	1.05751e+06	1.21134e+06	445115	2.46703e+06	2.4274e+06	892740	1.10084e+06	3.83783e+06	1.66516e+06	4.81402e+06	1.78486e+06	1.58047e+06	2.19896e+06	703590	219901	914477	1.6192e+06	1.14651e+06	838066
109.021860774611 / 1561.54705	937919	1.59477e+06	649456	1.02653e+06	928717	1.15406e+06	1.80923e+06	1.32518e+06	409346	652156	671483	546565	1.29517e+06	2.9474e+06	1.02107e+06	2.79302e+06	1.41756e+06	1.88111e+06	2.15899e+06	1.30241e+06	3.61803e+06	1.53125e+06	902052	5.17584e+06	1.80721e+06	1.53755e+06	3.52466e+06	2.29071e+06	1.61799e+06	1.82691e+06	1.26744e+06	1.45927e+06	538735	3.90865e+06	2.68866e+06	908902	1.58317e+06	5.56034e+06	2.14046e+06	5.02663e+06	1.38628e+06	1.78544e+06	2.10933e+06	831841	630028	701890	1.93954e+06	1.40356e+06	934245
109.478424116943 / 1559.0217	1.29554e+06	1.78959e+06	1.0763e+06	1.6086e+06	1.1047e+06	1.76924e+06	1.88961e+06	1.8511e+06	558654	815106	778986	691120	1.32672e+06	3.32499e+06	1.15678e+06	3.32441e+06	1.70197e+06	2.03976e+06	2.69231e+06	1.68404e+06	3.21387e+06	1.66401e+06	1.01956e+06	4.87392e+06	2.03689e+06	1.74635e+06	4.44062e+06	2.75501e+06	1.81659e+06	1.85952e+06	1.73706e+06	1.66001e+06	662192	4.60735e+06	3.19421e+06	1.36194e+06	1.96734e+06	5.89199e+06	2.91687e+06	5.43527e+06	2.60361e+06	1.63129e+06	2.52056e+06	505061	489501	998197	2.16533e+06	1.41888e+06	789646
109.521088103592 / 1540.5667	1.13151e+06	1.75978e+06	1.12703e+06	1.71267e+06	1.14394e+06	1.59596e+06	1.42761e+06	1.96969e+06	563436	1.1359e+06	897766	796545	1.55003e+06	3.90085e+06	1.33799e+06	4.6013e+06	775984	2.4099e+06	3.60222e+06	1.90954e+06	5.73157e+06	1.88698e+06	1.09525e+06	9.02817e+06	2.51486e+06	2.47495e+06	3.4567e+06	2.46456e+06	2.26851e+06	1.86885e+06	2.10194e+06	2.42261e+06	836092	4.50193e+06	3.31128e+06	1.49553e+06	2.10281e+06	7.23424e+06	3.33828e+06	1.27585e+07	1.84101e+06	1.47506e+06	2.37156e+06	618857	497145	1.02036e+06	2.00207e+06	1.44554e+06	1.06213e+06
109.958067150688 / 58.6167	1.08593e+07	1.50171e+07	1.05761e+07	8.50639e+06	9.01827e+06	1.45769e+07	1.17858e+07	1.18404e+07	6.0155e+06	1.28387e+07	1.36993e+07	6.52873e+06	1.74372e+07	2.38595e+07	1.24799e+07	8.49693e+06	1.61716e+07	1.24029e+07	1.50209e+07	1.62281e+07	7.05151e+06	1.78552e+07	8.27723e+06	1.6494e+07	9.47825e+06	1.11593e+07	1.87969e+07	1.7617e+07	8.39769e+06	7.0824e+06	8.65844e+06	7.0721e+06	3.80864e+06	2.1084e+07	1.66161e+07	1.08314e+07	6.05832e+06	2.13495e+07	6.25874e+06	1.10595e+07	9.98994e+06	433858	6.88686e+06	1.28002e+06	8.37517e+06	6.32083e+06	1.23111e+07	1.04907e+07	1.57387e+07
109.978144691602 / 1558.4752	9.53049e+06	1.42073e+07	7.99724e+06	9.77317e+06	7.71161e+06	1.24886e+07	1.37911e+07	1.20739e+07	3.78612e+06	5.75742e+06	5.65085e+06	4.62441e+06	1.04282e+07	2.44245e+07	7.94145e+06	2.25863e+07	1.2221e+07	1.39849e+07	1.80422e+07	1.07758e+07	2.71558e+07	1.04988e+07	7.64022e+06	3.74238e+07	1.37619e+07	1.21615e+07	3.52904e+07	1.7517e+07	1.23705e+07	1.34223e+07	1.1186e+07	1.1499e+07	4.44833e+06	2.7069e+07	2.16699e+07	9.01587e+06	1.19671e+07	3.91248e+07	1.69339e+07	8.76411e+07	1.84325e+07	1.19223e+07	1.31503e+07	4.86179e+06	3.6542e+06	6.19307e+06	1.16412e+07	7.53066e+06	6.69388e+06
109.978132477213 / 1598.2273	4.23515e+06	1.01298e+07	5.12529e+06	8.28725e+06	3.68668e+06	8.80524e+06	4.90369e+06	5.29861e+06	3.42929e+06	2.46337e+06	1.57221e+06	1.86895e+06	9.70067e+06	5.87902e+06	3.23744e+06	1.02834e+07	4.92619e+06	5.73315e+06	6.3164e+06	1.63382e+06	1.11593e+07	4.19286e+06	2.45089e+06	3.47888e+07	6.62529e+06	1.04488e+07	1.1579e+07	7.60819e+06	1.13741e+07	1.30995e+07	6.038e+06	1.07695e+07	2.14429e+06	1.32613e+07	8.81915e+06	7.6474e+06	965907	3.87487e+07	1.62422e+07	3.40307e+07	1.52112e+07	1.52538e+07	2.15549e+07	2.21775e+06	2.6378e+06	1.03579e+07	1.92946e+07	1.24356e+07	6.69538e+06
110.008184267019 / 58.9285	1.28116e+07	1.66902e+07	1.22595e+07	9.69085e+06	1.01843e+07	1.69411e+07	1.46043e+07	1.47983e+07	7.05604e+06	1.54886e+07	1.62465e+07	7.48316e+06	1.95906e+07	2.94935e+07	1.42981e+07	1.19851e+07	1.91374e+07	1.48794e+07	1.73403e+07	1.83938e+07	1.17906e+07	1.99646e+07	9.95652e+06	2.5226e+07	1.17956e+07	1.25832e+07	2.53831e+07	2.00012e+07	1.04951e+07	8.84507e+06	1.05339e+07	8.33985e+06	4.70238e+06	2.63501e+07	2.12892e+07	1.23534e+07	7.55237e+06	2.70881e+07	7.06373e+06	2.78289e+07	1.3715e+07	2.62606e+06	1.37537e+07	2.25708e+06	9.3872e+06	7.17435e+06	1.51414e+07	1.24878e+07	1.88533e+07
110.008209390996 / 1526.23155	7.63703e+06	1.06007e+07	4.86839e+06	6.6983e+06	5.84343e+06	7.8984e+06	9.00062e+06	8.23489e+06	2.42261e+06	3.90658e+06	3.73975e+06	3.00834e+06	5.64517e+06	1.41802e+07	4.20217e+06	1.35301e+07	6.28851e+06	7.49654e+06	9.1813e+06	5.57561e+06	1.4983e+07	5.81928e+06	3.86312e+06	4.69196e+07	7.09849e+06	5.91613e+06	1.43048e+07	8.03189e+06	5.79856e+06	6.99262e+06	5.49535e+06	4.99119e+06	2.03504e+06	1.43237e+07	1.11988e+07	4.2783e+06	5.43098e+06	1.79922e+07	7.74568e+06	3.65401e+07	1.87806e+07	2.44953e+07	4.22735e+07	1.707e+07	1.25452e+07	2.12837e+07	4.15322e+07	2.89818e+07	2.2088e+07
110.008152545752 / 1797.8663	749044	565819	522579	746190	670937	333457	100650	1.09808e+06	168171	215766	478430	400635	478721	173099	174223	2.02855e+06	1.03039e+06	1.37707e+06	1.65826e+06	990633	1.27851e+06	37812.8	621000	3.13851e+06	697081	111829	2.88003e+06	760657	1.15598e+06	1.37179e+06	1.02693e+06	1.00554e+06	416293	2.65555e+06	2.08259e+06	185209	103616	3.59349e+06	1.66951e+06	2.74829e+06	928845	697633	1.47927e+06	539836	430620	705550	1.46696e+06	323144	693311
110.008146757496 / 1757.9331	1.26709e+06	1.73902e+06	823847	1.31572e+06	1.15448e+06	1.63433e+06	1.98347e+06	1.91238e+06	545732	838302	838369	718187	493326	905550	414035	1.65377e+06	1.59451e+06	2.14822e+06	2.74651e+06	1.65287e+06	4.64505e+06	731480	60081.8	6.33448e+06	645691	1.83119e+06	4.53435e+06	1.17645e+06	1.87045e+06	858800	1.74052e+06	1.68839e+06	718583	4.81034e+06	3.61665e+06	1.30011e+06	1.92999e+06	6.37441e+06	2.82693e+06	1.307e+07	1.76488e+06	725493	2.4589e+06	929067	692701	1.2054e+06	2.42952e+06	1.65979e+06	1.28558e+06
110.008143644016 / 1686.6609	1.3933e+06	2.0015e+06	920082	1.34302e+06	1.18313e+06	1.72259e+06	2.02389e+06	2.01432e+06	535860	924875	911882	736550	1.52215e+06	3.78589e+06	1.13288e+06	3.59534e+06	1.81608e+06	2.18186e+06	1.31471e+06	1.69477e+06	763984	1.81325e+06	172350	6.47779e+06	538237	1.95741e+06	1.49784e+06	2.89968e+06	528522	2.45856e+06	431500	1.86109e+06	158187	5.071e+06	1.23886e+06	1.42165e+06	417778	1.80919e+06	2.78062e+06	5.90836e+06	2.27074e+06	1.6066e+06	2.58204e+06	932912	731200	1.29625e+06	2.47288e+06	1.8097e+06	1.3592e+06
110.008141235065 / 1734.6473	1.08497e+06	1.5423e+06	401956	1.14319e+06	940428	1.38124e+06	67899	1.3971e+06	17270.3	176523	747841	226658	1.22676e+06	3.16008e+06	856642	2.9257e+06	271564	1.82825e+06	2.20158e+06	1.45685e+06	3.98087e+06	1.36343e+06	862437	1.71952e+06	1.80683e+06	679217	994397	2.43053e+06	510299	1.93434e+06	583310	140925	581412	988192	1.16082e+06	1.10861e+06	760869	5.47312e+06	392213	2.40349e+06	1.56513e+06	1.29901e+06	2.04954e+06	762777	603401	1.01277e+06	2.07893e+06	1.498e+06	1.02184e+06
110.00815651263 / 1671.8211	371625	1.94207e+06	193665	1.26734e+06	1.1488e+06	1.65177e+06	1.98613e+06	516320	569856	876223	907412	735824	311713	964135	305785	1.04327e+06	1.73717e+06	407180	2.9714e+06	468347	4.83461e+06	1.75916e+06	1.07355e+06	1.91848e+06	2.18503e+06	1.9657e+06	5.11256e+06	2.94789e+06	2.11874e+06	817820	1.82932e+06	387112	710669	843485	3.7246e+06	1.34432e+06	1.85846e+06	6.67457e+06	459249	1.24976e+07	2.31087e+06	1.58868e+06	2.56875e+06	857275	701659	1.28483e+06	2.51358e+06	257824	917306
110.008152754754 / 1643.5866	1.91547e+06	2.58137e+06	1.25807e+06	1.88444e+06	1.57286e+06	2.22991e+06	2.89357e+06	2.64531e+06	248558	1.31165e+06	1.27591e+06	992130	2.25994e+06	5.31024e+06	1.59857e+06	1.34796e+06	2.44367e+06	524417	3.95899e+06	2.42178e+06	6.59638e+06	2.37757e+06	1.47672e+06	1.87202e+06	2.98509e+06	2.72889e+06	6.92283e+06	4.06505e+06	2.81493e+06	3.28403e+06	2.64813e+06	2.69092e+06	1.00966e+06	6.42161e+06	4.8719e+06	1.86717e+06	255446	321195	3.80396e+06	1.46675e+07	3.09583e+06	2.46948e+06	3.68559e+06	1.25543e+06	869910	1.71448e+06	3.52048e+06	2.35635e+06	1.64737e+06
110.019533153274 / 1560.9534	1.66019e+07	2.34865e+07	1.10593e+07	1.7596e+07	1.51045e+07	2.33261e+07	2.68697e+07	2.4108e+07	6.71823e+06	1.21869e+07	1.19463e+07	9.01126e+06	1.95795e+07	4.70701e+07	1.49496e+07	4.62195e+07	2.21377e+07	2.93969e+07	3.65209e+07	2.19957e+07	6.03692e+07	2.3131e+07	1.39101e+07	8.43229e+07	2.68899e+07	2.51907e+07	5.99067e+07	3.59604e+07	2.37715e+07	2.92391e+07	2.10287e+07	2.29214e+07	9.53271e+06	6.12967e+07	4.48239e+07	1.51665e+07	2.57082e+07	8.24561e+07	3.46889e+07	1.00147e+08	2.97534e+07	2.96108e+07	4.07818e+07	1.45216e+07	1.69428e+07	1.81238e+07	3.71686e+07	2.17502e+07	1.27124e+07
110.019553430646 / 1598.74075	7.23506e+06	8.06478e+06	4.78268e+06	7.62562e+06	6.44098e+06	8.06178e+06	9.51452e+06	1.01445e+07	3.27187e+06	5.16576e+06	5.69026e+06	4.57269e+06	9.2516e+06	2.19613e+07	6.64332e+06	1.86344e+07	9.8599e+06	1.23793e+07	1.69043e+07	9.56749e+06	2.30973e+07	9.28566e+06	5.53429e+06	2.90486e+07	1.064e+07	9.60225e+06	2.463e+07	1.40415e+07	1.01156e+07	1.25989e+07	9.0664e+06	1.02068e+07	4.06903e+06	2.6875e+07	1.9041e+07	7.08256e+06	1.02606e+07	3.69665e+07	1.51234e+07	2.84114e+07	1.43384e+07	1.48639e+07	9.61842e+06	6.16979e+06	4.34443e+06	9.23607e+06	1.75552e+07	5.24723e+06	6.39325e+06
110.521153290705 / 1562.67925	1.4669e+06	2.07444e+06	909384	1.35002e+06	1.20441e+06	1.72771e+06	1.99987e+06	1.99495e+06	557341	913967	942027	721017	1.65357e+06	3.83628e+06	1.19468e+06	3.77796e+06	2.01948e+06	2.20794e+06	2.97254e+06	1.91919e+06	4.76939e+06	1.91553e+06	1.06804e+06	7.40622e+06	2.26072e+06	1.80972e+06	4.7285e+06	2.86935e+06	2.01067e+06	2.48662e+06	1.76954e+06	2.15317e+06	781759	4.80766e+06	3.67523e+06	1.08172e+06	1.88956e+06	6.31928e+06	2.76092e+06	6.07702e+06	2.12156e+06	2.88383e+06	2.60749e+06	1.83925e+06	866894	1.06994e+06	3.34193e+06	2.69376e+06	1.72651e+06
110.521133255239 / 1598.306	569107	835090	404064	619587	507855	637613	799750	816918	247458	403779	467329	333172	794233	1.556e+06	500198	1.46176e+06	818253	910954	1.35208e+06	835236	1.77294e+06	726791	423691	2.44051e+06	763460	767944	1.76404e+06	1.06544e+06	766409	1.02951e+06	646153	771307	339461	1.45759e+06	1.56386e+06	556341	817410	2.62366e+06	1.16203e+06	2.4276e+06	1.16524e+06	1.15625e+06	1.81164e+06	667250	395608	826712	1.53242e+06	1.01871e+06	635661
110.541030295791 / 1531.6632	3.84739e+06	5.10702e+06	2.27051e+06	2.97337e+06	2.57874e+06	3.67664e+06	4.32077e+06	3.9477e+06	1.10837e+06	1.60528e+06	1.68654e+06	1.09218e+06	2.66721e+06	6.0127e+06	1.63543e+06	5.61013e+06	2.324e+06	2.87968e+06	3.70006e+06	2.44255e+06	4.69892e+06	2.24394e+06	1.30506e+06	2.19143e+07	2.86647e+06	2.14922e+06	5.38264e+06	3.08213e+06	2.61258e+06	2.64149e+06	2.19477e+06	2.11363e+06	993247	4.93401e+06	4.26604e+06	1.73097e+06	2.19263e+06	7.38937e+06	3.57853e+06	1.1714e+07	1.14338e+07	1.06986e+07	1.58447e+07	5.78962e+06	4.75813e+06	8.56994e+06	1.40651e+07	1.34694e+07	6.90931e+06
110.540959571958 / 58.6172	376848	438686	183864	275780	251908	232647	308363	419573	74034	152848	184515	98225.5	214092	370508	150940	99680.3	244821	249967	295251	199402	76617.6	177531	100390	365672	254279	216566	289322	240040	183053	226954	201506	158275	76707.9	109236	257795	117961	201400	476422	260394	434051	234060	92305.4	78068	58444.9	152197	237296	281271	223740	465947
111.008975225187 / 58.7598	1.74039e+06	2.15105e+06	1.42445e+06	1.21291e+06	1.24425e+06	2.00329e+06	1.60465e+06	1.62898e+06	961010	1.66669e+06	2.08101e+06	968610	2.74369e+06	3.02347e+06	1.84885e+06	1.57373e+06	2.38914e+06	1.92642e+06	2.13897e+06	2.20506e+06	1.49292e+06	2.3554e+06	228927	3.12169e+06	1.31976e+06	1.58628e+06	2.6249e+06	2.68095e+06	1.17797e+06	1.02584e+06	1.08536e+06	995087	127746	2.81215e+06	503764	1.58806e+06	806283	3.18627e+06	1.18154e+06	3.20449e+06	1.58922e+06	453810	1.94297e+06	211574	1.17094e+06	828201	1.42305e+06	1.45193e+06	1.99103e+06
111.019725637622 / 1605.962	3.91351e+07	5.11442e+07	2.96897e+07	4.44318e+07	3.51892e+07	5.45336e+07	5.33167e+07	6.63286e+07	1.78111e+07	3.60864e+07	2.62088e+07	2.61319e+07	4.33556e+07	1.34712e+08	2.80192e+07	1.37661e+08	5.33027e+07	6.56939e+07	9.10876e+07	5.63266e+07	1.22869e+08	5.42377e+07	3.14187e+07	2.02552e+08	5.50425e+07	5.28348e+07	1.41167e+08	8.2523e+07	5.70614e+07	6.80457e+07	5.52348e+07	5.82031e+07	2.17524e+07	1.4358e+08	1.06488e+08	3.74792e+07	5.71595e+07	1.88855e+08	9.54138e+07	1.8727e+08	3.52642e+07	5.33462e+07	9.86661e+07	2.27852e+07	2.04675e+07	2.85432e+07	8.43451e+07	6.59357e+07	3.67883e+07
111.019690967289 / 70.6309	1.11301e+06	1.68952e+06	1.07368e+06	985144	1.0181e+06	1.59819e+06	1.65942e+06	1.49431e+06	627340	1.22357e+06	1.15778e+06	629098	1.72869e+06	3.44479e+06	1.10108e+06	1.17997e+06	1.77874e+06	1.46204e+06	2.18153e+06	1.53221e+06	1.17863e+06	1.9328e+06	898884	4.64026e+06	1.20188e+06	1.40782e+06	3.47134e+06	2.21054e+06	1.25146e+06	991786	1.23152e+06	810646	384866	2.0357e+06	2.44099e+06	1.18523e+06	626016	3.68936e+06	1.23073e+06	6.27646e+06	371399	580528	794364	326753	896537	644147	1.53332e+06	1.23728e+06	1.17505e+06
111.019742843035 / 1533.3043	1.86732e+08	2.3834e+08	9.8954e+07	1.81462e+08	1.59957e+08	2.82582e+08	2.70083e+08	2.93226e+08	6.89311e+07	1.1215e+08	1.11034e+08	8.96132e+07	1.87066e+08	4.40638e+08	1.94837e+08	4.37144e+08	2.2022e+08	2.83956e+08	3.23494e+08	2.01608e+08	5.76992e+08	2.06124e+08	1.21509e+08	6.34456e+08	2.44485e+08	2.21596e+08	5.44924e+08	3.27537e+08	2.13335e+08	2.59715e+08	1.97549e+08	2.00543e+08	7.75395e+07	5.12664e+08	4.3995e+08	1.57557e+08	2.43856e+08	8.29882e+08	3.10512e+08	5.8866e+08	7.52178e+07	1.67478e+08	1.71434e+08	6.19022e+07	8.47853e+07	7.46653e+07	1.45522e+08	9.87569e+07	7.44104e+07
111.038600110932 / 1560.8105	5.78382e+07	8.26284e+07	3.8529e+07	5.94636e+07	5.14404e+07	7.21173e+07	8.59945e+07	8.09263e+07	2.22457e+07	3.50862e+07	3.41748e+07	2.80678e+07	6.28905e+07	1.52526e+08	4.75721e+07	1.47748e+08	1.8067e+06	9.12477e+07	1.11436e+08	1.33185e+06	1.79765e+08	6.66411e+07	4.16441e+07	9.48243e+06	8.01813e+07	7.81543e+07	1.97405e+08	1.20185e+08	8.16073e+07	9.55755e+07	7.89432e+07	7.17608e+07	2.86291e+07	1.79119e+08	1.40046e+08	5.16528e+07	7.25181e+07	2.67383e+08	1.11159e+08	1.93529e+08	3.54473e+07	5.87405e+07	7.36856e+06	3.38957e+07	2.23326e+07	5.02821e+07	9.31705e+07	6.28881e+07	3.96563e+07
111.04355540238 / 996.83455	253850	341360	149114	230007	253452	315244	337773	340021	93590.2	148728	147627	124442	280201	638568	219174	558392	364545	378391	472943	304400	756938	306546	166867	1.1273e+06	380415	343322	911384	507261	361468	456333	312528	308810	133316	735907	545739	226865	321554	1.1842e+06	527934	2.55749e+06	2.6434e+06	4.44244e+06	7.9079e+06	2.84311e+06	2.36342e+06	3.80049e+06	7.50868e+06	5.26925e+06	3.76798e+06
111.116326240243 / 1070.6911	2.02073e+06	2.81312e+06	1.33848e+06	1.82732e+06	1.6012e+06	2.33917e+06	2.71691e+06	2.51433e+06	743268	1.15462e+06	1.17089e+06	981960	2.02954e+06	4.87483e+06	1.45857e+06	4.49677e+06	2.1971e+06	2.65511e+06	3.20564e+06	1.97146e+06	5.18428e+06	2.14778e+06	1.36743e+06	1.02873e+07	2.51506e+06	2.31706e+06	5.65899e+06	3.11699e+06	2.19374e+06	2.76761e+06	2.07266e+06	1.88912e+06	741857	5.53508e+06	4.08274e+06	1.53367e+06	2.0417e+06	7.25047e+06	3.28054e+06	1.00756e+07	1.34451e+07	297021	6.14243e+06	2.55246e+06	2.02797e+06	3.36777e+06	6.81631e+06	4.85663e+06	3.6804e+06
111.116313888612 / 857.3687	1.19071e+06	2.64218e+06	1.37289e+06	1.23777e+06	1.18976e+06	1.67091e+06	2.90908e+06	1.87548e+06	804106	1.23167e+06	1.37203e+06	1.02392e+06	1.64303e+06	5.40355e+06	1.66924e+06	3.10062e+06	2.02171e+06	2.5849e+06	2.13199e+06	1.42788e+06	5.27441e+06	2.16158e+06	1.49399e+06	5.86125e+06	2.67523e+06	1.47521e+06	4.13886e+06	2.19729e+06	2.42662e+06	1.88169e+06	2.10334e+06	1.31039e+06	798812	3.5304e+06	3.01822e+06	1.57443e+06	1.39321e+06	7.88069e+06	3.26826e+06	9.86745e+06	5.75372e+06	282158	4.2094e+06	993303	1.07441e+06	1.89993e+06	3.904e+06	1.60735e+06	1.2313e+06
111.521402315357 / 1533.6744	1.47881e+07	1.65619e+07	8.89251e+06	1.64863e+07	1.19423e+07	1.74371e+07	2.72004e+07	2.06482e+07	4.96276e+06	1.20276e+07	8.8628e+06	9.05003e+06	1.75649e+07	3.94903e+07	1.131e+07	5.14079e+07	1.71574e+07	2.35479e+07	2.92431e+07	1.74394e+07	4.5177e+07	1.71923e+07	1.00656e+07	8.73253e+07	2.29281e+07	1.94561e+07	4.34788e+07	2.74273e+07	1.93205e+07	2.17993e+07	1.65585e+07	2.03599e+07	6.38489e+06	4.4748e+07	3.28392e+07	1.23519e+07	2.03377e+07	6.80113e+07	2.682e+07	4.42781e+07	5.84132e+06	7.35494e+06	2.10878e+07	4.58726e+06	6.12082e+06	6.09656e+06	1.09059e+07	6.78465e+06	4.37208e+06
111.518631867445 / 1606.13475	3.96542e+06	4.97527e+06	2.88991e+06	3.88085e+06	4.00707e+06	4.74584e+06	6.41382e+06	5.3387e+06	1.69042e+06	2.75381e+06	2.8353e+06	2.22435e+06	4.70234e+06	8.22944e+06	3.45361e+06	1.20463e+07	5.12169e+06	5.96296e+06	8.39467e+06	5.50268e+06	1.41409e+07	4.98257e+06	3.41307e+06	1.54871e+07	5.54608e+06	5.90691e+06	1.38776e+07	7.28415e+06	5.38903e+06	6.74374e+06	5.01746e+06	5.30374e+06	2.13332e+06	1.29146e+07	9.76433e+06	4.0273e+06	5.985e+06	1.69479e+07	8.83623e+06	1.88878e+07	2.97656e+06	4.41868e+06	7.07379e+06	2.38212e+06	1.72242e+06	3.55759e+06	6.71214e+06	4.61008e+06	2.92857e+06
111.967876485813 / 1562.1253	2.51994e+07	3.59109e+07	1.6988e+07	839384	2.25477e+07	909461	1.32553e+06	1.09831e+06	285704	1.49204e+07	1.54679e+07	377389	831094	6.47608e+07	598377	2.01669e+06	3.51897e+07	1.14435e+06	4.74747e+07	2.72755e+07	2.52316e+06	959096	1.76159e+07	3.72958e+06	1.11587e+06	3.37682e+07	8.76452e+07	1.63069e+06	3.70188e+07	4.01418e+07	967532	977059	405140	7.57109e+07	1.62099e+06	2.22125e+07	969032	1.13444e+08	1.45732e+06	9.58246e+07	1.72596e+06	2.17569e+06	3.00192e+06	1.00128e+06	759920	1.30192e+06	2.12272e+06	2.93951e+07	905963
112.005726819745 / 58.7401	1.78959e+06	2.12469e+06	1.60757e+06	1.44096e+06	1.4967e+06	2.18949e+06	2.00808e+06	1.83984e+06	1.09547e+06	2.28475e+06	2.44988e+06	1.05861e+06	2.92914e+06	3.85514e+06	2.12933e+06	1.32112e+06	2.71407e+06	2.10873e+06	2.66417e+06	2.2204e+06	1.0013e+06	2.8139e+06	1.3905e+06	2.55576e+06	1.67808e+06	1.85403e+06	3.57698e+06	2.91265e+06	1.42722e+06	1.17473e+06	1.53593e+06	1.14227e+06	667169	3.09259e+06	2.60011e+06	1.7879e+06	929376	3.44675e+06	1.00133e+06	3.18082e+06	1.73862e+06	239979	1.71538e+06	303324	1.4461e+06	975897	1.8963e+06	1.58286e+06	2.44197e+06
112.01746291038 / 1533.62435	8.31916e+07	8.79968e+07	3.57522e+07	6.74554e+07	5.55214e+07	1.05083e+08	9.77677e+07	1.24679e+08	3.26168e+07	5.57695e+07	4.30391e+07	3.05609e+07	7.62859e+07	1.73303e+08	7.2461e+07	1.62843e+08	7.49942e+07	1.4343e+08	1.21914e+08	8.41413e+07	2.1924e+08	8.11699e+07	4.40616e+07	2.6175e+08	9.41228e+07	8.04833e+07	2.09821e+08	1.19637e+08	7.85499e+07	9.32033e+07	7.31161e+07	8.04488e+07	4.50694e+07	1.97928e+08	1.63829e+08	6.93469e+07	8.42094e+07	2.86135e+08	1.17128e+08	2.22882e+08	2.74651e+07	3.79192e+07	1.06469e+08	3.86787e+07	1.79579e+07	2.50929e+07	6.1971e+07	3.75232e+07	2.69073e+07
112.017443055565 / 1605.3282	1.66963e+07	2.12287e+07	1.04281e+07	1.70085e+07	1.73956e+07	2.15409e+07	2.03603e+07	2.52346e+07	7.66701e+06	1.1288e+07	9.91168e+06	7.79709e+06	1.64765e+07	3.69039e+07	1.52013e+07	5.34947e+07	2.03785e+07	2.57434e+07	3.70059e+07	2.26871e+07	5.56414e+07	1.82771e+07	1.41046e+07	7.18857e+07	2.20446e+07	2.2755e+07	5.52594e+07	3.19132e+07	2.13419e+07	3.12853e+07	2.10999e+07	2.27654e+07	8.21795e+06	5.85676e+07	4.11202e+07	1.43822e+07	2.22159e+07	7.23121e+07	3.55494e+07	7.25691e+07	1.44542e+07	2.19879e+07	2.18632e+07	1.19383e+07	7.99166e+06	1.18849e+07	3.25344e+07	2.28852e+07	1.76394e+07
112.119679084649 / 1070.66215	97211.1	185246	83386.1	92507	107505	136709	158054	128292	47653.4	54352	66645.8	57662.9	95242.7	254400	95673.6	300056	116649	150661	205533	117734	376801	111228	63150.9	538771	137354	115247	339090	174634	117092	174684	104303	86152.3	46698.2	286586	215309	78452.1	138018	394134	197572	35068.9	903955	0	315958	133029	86404	211314	288195	152894	151382
112.518960904794 / 1533.6744	6.78222e+06	8.1411e+06	4.69683e+06	5.7395e+06	5.11407e+06	8.93717e+06	1.06143e+07	1.05167e+07	2.35265e+06	3.26573e+06	3.41977e+06	3.08047e+06	8.14308e+06	1.51107e+07	3.85542e+06	1.24937e+07	6.59455e+06	9.7005e+06	1.11009e+07	6.25156e+06	1.5948e+07	6.19664e+06	5.42678e+06	3.19846e+07	9.41637e+06	9.73261e+06	1.79624e+07	1.05323e+07	8.34786e+06	7.8474e+06	6.49261e+06	9.67003e+06	2.58989e+06	1.63159e+07	1.27609e+07	5.17488e+06	7.43595e+06	2.81451e+07	1.11397e+07	3.17791e+07	3.21672e+06	2.02179e+06	4.77721e+06	1.57275e+06	1.09642e+06	2.37681e+06	4.46644e+06	2.17643e+06	1.96337e+06
112.966303540209 / 1540.51025	669114	1.17328e+06	714486	1.11623e+06	6.05994e+06	1.24058e+06	1.02935e+06	1.60247e+06	405482	616169	539056	369114	865747	2.26779e+06	820906	2.29267e+06	838625	1.06209e+07	1.97868e+06	1.07281e+06	1.70491e+06	902535	736004	2.83164e+07	1.36525e+06	9.15689e+06	2.29999e+06	1.3763e+07	802810	1.08094e+07	949341	1.29575e+06	3.23621e+06	2.16112e+07	1.68034e+06	986341	1.24158e+06	3.47721e+06	1.71057e+06	2.36579e+07	2.97755e+06	4.88164e+06	8.56537e+06	2.62123e+06	2.20121e+06	4.19683e+06	7.47781e+06	4.93814e+06	3.42075e+06
112.966242875993 / 58.0216	112504	112579	67131.7	38383.1	85507.9	95327.8	125436	124739	65177.4	95355.4	97203.8	62721.2	95547.8	187332	71452	128119	122170	195937	185627	97017.5	121263	220771	93444.1	276012	117258	177645	258183	153861	90404.6	206166	129593	125269	50904.3	214175	160633	176679	135476	203666	123371	488630	50380.1	85193.2	161885	44844.7	49778.8	51801.8	162894	104967	59937
112.99929508717 / 78.8543	392737	646996	432408	450719	624752	729829	712743	467860	417646	931800	851532	461187	1.08064e+06	1.77916e+06	1.04865e+06	140206	1.15058e+06	1.01748e+06	899812	922640	232731	988374	749114	1.26102e+06	369897	229775	444138	568998	295514	236553	316192	390277	255313	585019	450916	423751	348685	673447	239100	281943	357518	73446.6	947092	34937.8	359281	512069	1.05772e+06	856668	679756
113.016241550478 / 1533.6861	8.95206e+06	1.55592e+07	6.76404e+06	8.16831e+06	8.49748e+06	9.15349e+06	1.60442e+07	1.52858e+07	3.26664e+06	4.8129e+06	5.3224e+06	3.64583e+06	1.25074e+07	2.06021e+07	9.40021e+06	2.97377e+07	8.53725e+06	1.15045e+07	2.02101e+07	1.37729e+07	3.22924e+07	1.00845e+07	6.04729e+06	3.064e+07	1.23186e+07	1.09389e+07	2.42263e+07	1.54609e+07	1.06469e+07	1.30795e+07	9.76174e+06	1.46582e+07	3.84081e+06	2.6064e+07	1.81302e+07	1.09083e+07	1.07457e+07	3.75307e+07	1.43232e+07	4.88237e+07	2.46415e+06	7.2449e+06	1.32974e+07	2.15495e+06	2.348e+06	3.42263e+06	6.45045e+06	5.33665e+06	2.50654e+06
113.016222570693 / 1606.53725	745469	1.74425e+06	881718	2.15435e+06	704853	1.27092e+06	3.1291e+06	1.13665e+06	682033	976032	1.46212e+06	899316	2.11941e+06	4.61717e+06	1.46569e+06	6.60395e+06	2.60235e+06	2.69674e+06	3.68534e+06	2.02964e+06	5.14328e+06	2.67976e+06	1.64061e+06	8.11904e+06	2.50782e+06	2.27024e+06	2.53516e+06	3.48222e+06	2.69256e+06	2.81382e+06	2.55515e+06	2.3393e+06	766399	6.34561e+06	5.78866e+06	1.53099e+06	2.18285e+06	8.3169e+06	2.26075e+06	7.56088e+06	1.47397e+06	2.30955e+06	4.10523e+06	1.31212e+06	872137	1.93633e+06	3.59918e+06	2.26328e+06	1.60201e+06
113.016220007334 / 1556.62	3.5178e+06	5.20086e+06	2.29783e+06	3.73781e+06	3.25019e+06	4.29998e+06	5.2028e+06	4.80044e+06	1.38105e+06	2.19786e+06	2.07382e+06	1.70685e+06	3.89207e+06	9.78738e+06	2.9999e+06	9.20572e+06	4.58006e+06	5.76744e+06	6.6765e+06	4.0375e+06	1.08807e+07	4.09506e+06	2.63667e+06	1.45875e+07	4.91301e+06	4.55828e+06	1.53206e+07	9.53508e+06	4.91071e+06	5.7513e+06	4.73798e+06	4.59611e+06	1.78144e+06	1.14607e+07	8.77708e+06	3.23943e+06	4.15836e+06	1.62101e+07	6.98357e+06	1.19896e+07	2.05038e+06	3.31491e+06	6.08497e+06	1.87492e+06	1.32533e+06	2.93861e+06	5.12663e+06	3.34763e+06	2.28748e+06
113.131937095536 / 1315.7414	415831	863291	403095	463476	293015	352095	444252	398463	76247.7	162458	191310	134623	299094	742039	234227	758237	343417	516350	641835	369006	1.02465e+06	386368	256507	2.0653e+06	456549	354201	811243	511883	412876	520753	533534	557535	271756	1.71208e+06	1.24408e+06	504733	771749	2.93053e+06	972916	4.34177e+06	601167	734743	1.3267e+06	426778	353714	594666	1.17115e+06	801863	589738
113.96315922306 / 1798.8475	1.05419e+07	1.10322e+07	7.48728e+06	1.08964e+07	7.72302e+06	1.42924e+07	1.16236e+07	1.43047e+07	633777	3.72276e+06	4.03967e+06	3.06532e+06	6.47953e+06	3.05562e+07	1.05693e+07	1.76407e+07	9.52207e+06	1.54219e+07	2.30522e+06	9.03912e+06	1.98963e+07	1.70431e+06	4.57713e+06	5.24303e+07	7.65093e+06	1.38421e+07	2.86359e+07	1.61984e+07	1.09553e+07	1.33706e+07	2.07081e+07	1.90638e+06	3.95261e+06	2.42034e+07	2.54743e+07	4.90049e+06	8.18434e+06	3.35264e+07	2.04129e+07	6.73261e+07	4.1313e+06	9.21159e+06	1.94747e+07	7.15631e+06	4.00024e+06	1.78457e+06	2.03968e+06	1.16761e+07	1.01613e+07
113.963222394898 / 1601.5004	1.67846e+07	2.39613e+07	1.06491e+07	1.68649e+07	1.47117e+07	2.27565e+07	2.42054e+07	2.22258e+07	6.5979e+06	9.87361e+06	9.82059e+06	8.33047e+06	1.72248e+07	4.23787e+07	1.35019e+07	4.54218e+07	1.27292e+07	2.55956e+07	3.29964e+07	1.98553e+07	5.15905e+07	1.99105e+07	1.16599e+07	7.87037e+07	2.52534e+07	2.29312e+07	5.60138e+07	3.04596e+07	2.58477e+07	2.64313e+07	2.10216e+07	1.31e+07	8.44429e+06	5.13295e+07	4.29535e+07	2.03876e+07	2.27076e+07	7.1498e+07	3.23475e+07	1.14725e+08	5.90797e+07	3.91655e+07	4.28425e+07	2.00469e+07	4.51685e+06	2.63592e+07	4.08961e+07	3.22135e+07	2.29401e+07
113.963223836678 / 1562.3265	1.59882e+07	2.22024e+07	1.03859e+07	1.74522e+07	1.47305e+07	1.94156e+07	2.43193e+07	2.19645e+07	5.99401e+06	9.60991e+06	9.7988e+06	7.56766e+06	1.67054e+07	4.19255e+07	1.30174e+07	4.19475e+07	1.88961e+07	2.50485e+07	3.04323e+07	1.78498e+07	5.00202e+07	1.87131e+07	1.10803e+07	8.11603e+07	2.24299e+07	1.95797e+07	5.18533e+07	3.04468e+07	2.13027e+07	2.52763e+07	1.88187e+07	2.05529e+07	7.99311e+06	4.95953e+07	3.65368e+07	1.34739e+07	2.04706e+07	6.88958e+07	2.98906e+07	1.32903e+08	3.63817e+07	8.74212e+07	6.17703e+07	1.79901e+07	1.59129e+07	2.43259e+07	3.79865e+07	6.50475e+07	1.75729e+07
113.963140481023 / 11.8772	0	0	6.75447e+06	0	0	0	0	0	3.97826e+06	5.50007e+06	4.88914e+06	4.40342e+06	0	2.13488e+07	7.8147e+06	2.55899e+07	0	0	0	9.08177e+06	2.46084e+07	0	7.63398e+06	6.21656e+07	0	0	2.87797e+07	0	0	0	0	0	0	2.35648e+07	0	9.00488e+06	0	3.33024e+07	0	7.29629e+07	0	0	1.25204e+07	0	0	0	0	0	1.76709e+07
113.963161185564 / 112.1617	1.51325e+07	2.20883e+07	8.73736e+06	1.49995e+07	1.27678e+07	1.8146e+07	2.38059e+07	2.24942e+07	4.70136e+06	8.34146e+06	7.92341e+06	6.27471e+06	1.54634e+07	4.27938e+07	1.01215e+07	4.29432e+07	1.81281e+07	2.16322e+07	2.96721e+07	1.54542e+07	5.18535e+07	1.76437e+07	9.71941e+06	9.73784e+07	2.20908e+07	1.98871e+07	5.61261e+07	2.80338e+07	1.86661e+07	2.22094e+07	1.58685e+07	1.60276e+07	5.56021e+06	4.13306e+07	3.67358e+07	1.15559e+07	1.79353e+07	7.03862e+07	2.81327e+07	1.42338e+08	3.73163e+06	1.71516e+07	3.07148e+07	1.54958e+07	8.87557e+06	1.62949e+07	3.6553e+07	2.57364e+07	1.62871e+07
114.0160554956 / 1533.1194	2.05893e+06	3.43411e+06	1.07767e+06	2.52499e+06	1.87533e+06	2.79796e+06	4.10215e+06	2.84559e+06	743453	1.2993e+06	1.08783e+06	953449	1.86614e+06	3.08358e+06	1.94139e+06	5.27508e+06	2.26584e+06	2.15397e+06	4.80229e+06	3.60879e+06	8.10869e+06	2.17973e+06	1.65474e+06	6.18482e+06	2.7713e+06	1.86523e+06	7.37211e+06	3.68347e+06	3.14038e+06	3.73219e+06	2.81679e+06	2.26928e+06	1.24094e+06	7.30248e+06	4.62614e+06	2.1851e+06	2.50651e+06	8.18606e+06	2.87075e+06	1.11768e+08	6.17987e+06	4.92146e+06	4.56478e+06	1.21283e+06	1.98008e+06	1.25479e+06	2.19619e+06	1.57957e+06	2.20444e+06
114.065711004714 / 65.9447	611304	1.09835e+06	560879	773489	473360	1.02864e+06	862401	939815	228042	458638	445228	363220	1.35947e+06	439126	615683	1.63757e+06	1.0152e+06	1.27372e+06	2.04661e+06	929654	351447	1.0198e+06	438740	685328	783637	560909	1.84258e+06	1.14554e+06	696211	898275	741380	548391	246886	790454	952344	442959	591805	2.78799e+06	827546	406875	419113	71905	483211	93969.8	275305	722685	1.96823e+06	807547	2.77313e+06
115.038478775356 / 965.6517	2.20067e+06	3.20624e+06	1.5037e+06	2.2894e+06	2.05302e+06	2.83554e+06	3.50342e+06	3.19679e+06	871046	1.45744e+06	1.49007e+06	1.17353e+06	2.46773e+06	6.29739e+06	1.7936e+06	5.46357e+06	2.82863e+06	3.37042e+06	4.42761e+06	2.57454e+06	7.09506e+06	2.75341e+06	1.73638e+06	1.04234e+07	3.47135e+06	2.95095e+06	7.7191e+06	4.47367e+06	2.94216e+06	3.5727e+06	2.70549e+06	2.80571e+06	1.13637e+06	7.54704e+06	5.43676e+06	2.0476e+06	3.06377e+06	1.02519e+07	4.54047e+06	2.07815e+07	156536	100515	4.09733e+06	1.25456e+06	1.0641e+06	1.82021e+06	3.57291e+06	2.63424e+06	1.72639e+06
115.111229215603 / 661.56045	40071.4	112761	39972.2	71868	72816.6	138437	126431	140372	14727.4	15324.2	66092.9	17009.4	39423	299339	48874.8	222424	101418	120072	189105	115179	403326	77053	72617.9	332121	89885.7	127227	211254	175327	96545.4	150442	63451.6	73922.8	11237.1	207613	170042	44953.5	87817.2	323076	172151	740171	146016	38046.6	288131	51758.9	23504.8	103899	149845	87923.9	41566.1
115.956965214237 / 1517.82655	104610	110314	46818.6	52425.1	33724.2	98654.1	101009	95464.9	17750.2	44210	27542.9	28995.7	79650	210351	69666.1	220934	80694.5	102710	102656	91252.6	189452	77585.2	50775.9	1.05521e+06	92780.6	35566.2	340675	110219	79035.7	99743.7	38284.7	127080	46324.3	159329	70500.8	81659.4	47130.5	45848	41573.3	3.11316e+07	6.68424e+06	5.06817e+06	5.45833e+06	2.94001e+06	2.13197e+06	3.08261e+06	6.38388e+06	4.75281e+06	4.24694e+06
115.963629314638 / 1535.23875	4.19095e+06	1.04528e+07	4.60585e+06	7.15158e+06	4.80973e+06	8.72378e+06	1.0412e+07	7.13258e+06	1.7914e+06	4.34443e+06	3.35402e+06	2.37157e+06	4.6139e+06	1.21334e+07	4.29204e+06	1.23685e+07	5.27736e+06	7.66902e+06	8.73447e+06	5.36e+06	1.4563e+07	6.8901e+06	3.4269e+06	3.22024e+07	1.05094e+07	5.45902e+06	1.39748e+07	8.72395e+06	5.721e+06	7.04119e+06	5.26402e+06	5.13368e+06	2.14179e+06	1.44632e+07	1.03884e+07	3.7965e+06	6.71715e+06	2.02967e+07	8.77173e+06	3.10508e+07	3.72708e+06	3.42893e+06	4.62201e+06	1.98988e+06	1.40397e+06	2.50395e+06	9.15631e+06	6.0623e+06	5.05958e+06
115.963610782796 / 1608.09745	3.48297e+06	4.63026e+06	2.16776e+06	3.42299e+06	2.87315e+06	4.12021e+06	5.00166e+06	4.71794e+06	1.36048e+06	2.22096e+06	2.1004e+06	1.74393e+06	3.58326e+06	9.28003e+06	2.87398e+06	9.92119e+06	4.46653e+06	4.96943e+06	7.61228e+06	3.55092e+06	1.03045e+07	3.75834e+06	2.34114e+06	1.69708e+07	4.67219e+06	4.92464e+06	1.12836e+07	7.3039e+06	4.88448e+06	5.71784e+06	4.44004e+06	3.10694e+06	2.04501e+06	1.05238e+07	7.58388e+06	2.93344e+06	4.22126e+06	1.35168e+07	6.08179e+06	1.42546e+07	3.88453e+06	5.30798e+06	1.27528e+07	2.9378e+06	2.56031e+06	4.12135e+06	2.65201e+06	6.39404e+06	3.93906e+06
115.963591205709 / 1648.7886	1.75104e+06	2.53418e+06	1.21857e+06	1.676e+06	1.45951e+06	2.01461e+06	2.534e+06	2.35972e+06	670776	1.05753e+06	1.0386e+06	750419	1.5572e+06	4.34994e+06	1.33243e+06	4.3651e+06	1.80625e+06	2.67424e+06	3.23796e+06	2.01415e+06	5.20871e+06	1.93716e+06	1.26234e+06	8.03019e+06	2.44599e+06	921423	5.64369e+06	3.3093e+06	2.29261e+06	2.68337e+06	2.1875e+06	2.0868e+06	826734	4.93701e+06	4.01249e+06	1.46697e+06	2.05284e+06	7.63457e+06	3.20003e+06	7.84415e+06	1.87951e+06	2.41847e+06	3.87581e+06	1.3687e+06	1.08726e+06	1.91415e+06	3.96561e+06	2.4591e+06	1.92762e+06
115.963559922166 / 1707.5736	962855	1.33646e+06	644550	955794	524322	1.13978e+06	1.41249e+06	1.35161e+06	351185	585164	558918	449191	928949	2.47211e+06	782217	2.27732e+06	1.09647e+06	1.4492e+06	1.85429e+06	1.05222e+06	3.39841e+06	1.03448e+06	656967	5.0039e+06	1.40671e+06	1.22144e+06	3.43537e+06	2.1502e+06	1.35882e+06	1.36047e+06	1.23342e+06	1.20513e+06	368241	2.93168e+06	2.08309e+06	799849	1.1984e+06	3.99113e+06	1.75123e+06	6.3518e+06	1.18406e+06	1.59577e+06	2.50231e+06	909369	693278	1.17924e+06	2.27896e+06	1.6141e+06	1.20159e+06
115.963538020493 / 1764.5938	537018	749697	365959	491630	451092	665738	757079	510198	198199	311186	48945.7	285312	378095	1.32288e+06	343782	1.76236e+06	588326	748736	973515	569831	1.52934e+06	616076	510177	2.86059e+06	738839	797764	1.64094e+06	732332	675821	767973	649001	636630	248956	1.76496e+06	1.18279e+06	315236	621785	2.56611e+06	949576	3.886e+06	641922	949215	1.51519e+06	545691	413613	689516	1.33499e+06	932141	659064
116.028164813767 / 76.0538	461023	675323	250052	591893	560870	666449	921182	755087	88939.8	431032	305428	112901	818613	1.9567e+06	1.2513e+06	1.39487e+06	404433	834679	1.25589e+06	505409	2.18735e+06	618838	229627	3.83994e+06	903214	762216	2.68334e+06	1.21651e+06	869480	1.12232e+06	732187	695620	137892	2.17525e+06	1.80532e+06	409282	988225	3.1457e+06	1.46565e+06	8.70804e+06	1.36331e+06	965025	1.55443e+06	145920	169525	540305	1.52596e+06	1.07796e+06	529402
116.041811856376 / 965.4676	112296	138920	53767.8	69663.9	73559.9	123678	103550	75138.7	30076.6	60887.9	58484	49520.6	83024.5	155710	72847.2	236526	106230	143175	134962	93061.7	187964	89342.2	65783.5	329595	135045	72817.2	255966	144527	82122.6	100967	95557	90821.9	48003.7	255438	159215	66285.8	71174	288499	151005	524578	145329	355340	439186	217603	147488	254731	448672	339942	273004
116.052375347559 / 875.9154	358337	312763	256104	419680	346672	463909	596153	441187	96384.2	248609	167495	193853	249295	646238	285045	1.31402e+06	305365	560023	582979	377307	2.88328e+06	439038	270179	1.82384e+06	591780	565621	1.22294e+06	722335	492038	547689	414427	458801	161234	1.20683e+06	860109	120898	460928	1.73413e+06	654745	3.11102e+06	222192	232952	761561	228108	198406	346552	664311	499087	335076
116.070140522529 / 68.9909	455343	1.18615e+06	407884	670292	1.01015e+06	864035	1.13155e+06	1.00692e+06	268706	533344	314561	192325	692185	1.52995e+06	572390	1.34221e+06	551432	508623	1.393e+06	526278	1.40918e+06	907392	256688	2.5746e+06	525088	610484	2.75288e+06	1.91994e+06	482114	584675	717265	2.05093e+06	234280	2.83708e+06	1.93159e+06	511509	1.11182e+06	3.39333e+06	719219	3.43177e+06	494258	446274	2.00177e+06	1.34293e+06	568562	378092	1.32021e+06	784972	1.05289e+06
116.523704406134 / 1566.2386	2.38949e+06	3.75013e+06	1.54336e+06	2.47774e+06	2.38224e+06	3.0794e+06	3.76083e+06	3.45178e+06	935584	1.68052e+06	1.70857e+06	1.49267e+06	2.94451e+06	7.12199e+06	2.18324e+06	6.50868e+06	3.29005e+06	4.04236e+06	5.12404e+06	3.05257e+06	8.31015e+06	3.35996e+06	1.93967e+06	1.34541e+07	3.86549e+06	3.23268e+06	8.50105e+06	4.87172e+06	3.08693e+06	3.94929e+06	2.75203e+06	2.99168e+06	1.15028e+06	8.18193e+06	6.2661e+06	1.99963e+06	3.137e+06	1.24494e+07	4.41996e+06	7.38047e+06	2.05638e+06	2.09087e+06	3.94821e+06	1.20626e+06	1.20576e+06	2.097e+06	3.61259e+06	2.71207e+06	1.84461e+06
116.961468050539 / 1607.3911	2.17017e+06	3.29484e+06	1.4671e+06	2.30486e+06	2.03329e+06	2.79674e+06	3.1806e+06	3.28834e+06	917132	1.30426e+06	1.30687e+06	1.13278e+06	2.42551e+06	6.10262e+06	1.88027e+06	6.019e+06	3.04197e+06	3.28232e+06	3.98875e+06	2.43678e+06	6.91923e+06	2.65813e+06	1.57314e+06	1.01921e+07	3.25912e+06	2.94404e+06	8.03706e+06	4.66409e+06	3.48739e+06	3.6349e+06	2.9907e+06	3.12647e+06	1.28609e+06	6.4934e+06	5.44528e+06	2.18035e+06	2.85058e+06	1.12841e+07	4.47299e+06	1.1415e+07	2.38111e+06	2.99327e+06	4.65079e+06	1.73394e+06	1.32014e+06	2.33573e+06	4.67613e+06	3.05794e+06	1.99123e+06
116.961440687675 / 1648.82545	1.16735e+06	1.8643e+06	894527	1.24285e+06	1.08368e+06	1.50195e+06	1.85619e+06	1.71626e+06	477993	761007	705548	552156	1.24913e+06	3.3003e+06	1.0346e+06	3.51446e+06	1.42987e+06	1.70471e+06	2.48237e+06	1.41905e+06	4.0058e+06	1.44952e+06	886106	5.95796e+06	1.96564e+06	1.73014e+06	4.41278e+06	2.6225e+06	1.72071e+06	2.08557e+06	1.67009e+06	1.63501e+06	633968	4.06733e+06	2.82455e+06	1.13698e+06	1.56182e+06	5.64605e+06	2.32503e+06	7.25595e+06	1.25132e+06	1.59777e+06	2.62774e+06	998819	699417	1.27525e+06	2.36849e+06	1.70812e+06	1.30356e+06
116.975722984553 / 37.3555	603746	813307	263381	618091	535661	670816	885535	787041	231784	264032	297982	280881	624686	1.55295e+06	445582	1.47912e+06	648902	766120	1.19445e+06	704110	1.92521e+06	819920	418418	3.08849e+06	882890	812885	2.05576e+06	1.12045e+06	737195	1.05058e+06	634022	683330	285379	1.88844e+06	1.65957e+06	536157	768737	2.65313e+06	1.20541e+06	5.51434e+06	1.33327e+06	862425	1.17525e+06	436907	338209	624790	1.12748e+06	866424	621064
116.985392846663 / 83.7848	458217	651037	240531	465791	423483	576093	749381	663427	88014.3	207205	151524	125244	436759	1.2581e+06	261998	1.18921e+06	574933	749895	965280	506909	1.62153e+06	601267	249014	2.84886e+06	789744	625620	1.76298e+06	1.04286e+06	694091	868877	554831	585415	140828	1.67392e+06	1.37822e+06	379214	750069	2.21613e+06	1.05413e+06	5.23946e+06	1.41808e+06	499317	1.25077e+06	70156.6	238951	539714	1.12903e+06	786552	1.73033e+06
117.017759791505 / 1594.1481	1.13304e+06	1.68129e+06	763163	1.18096e+06	1.01923e+06	1.44661e+06	1.74587e+06	1.69588e+06	470394	739451	743403	569534	1.22252e+06	2.8945e+06	881038	2.85529e+06	1.40343e+06	1.50618e+06	2.05551e+06	1.31767e+06	3.34294e+06	1.40841e+06	805718	8.55946e+06	1.61411e+06	1.39921e+06	3.26871e+06	1.95977e+06	1.33352e+06	1.52786e+06	1.17961e+06	1.19401e+06	523508	3.34975e+06	2.70771e+06	997105	1.37581e+06	4.80483e+06	2.14972e+06	9.42503e+06	1.34705e+06	1.87246e+06	2.93817e+06	1.00923e+06	783310	1.30582e+06	742564	1.79951e+06	1.41767e+06
117.024346493527 / 1567.1948	900383	1.2331e+06	126135	346687	749222	295079	1.26844e+06	1.1542e+06	323633	512153	499045	152479	294130	2.14915e+06	666694	2.20054e+06	1.04804e+06	1.22434e+06	1.52313e+06	930905	2.54274e+06	996803	229317	1.23048e+06	427585	311124	2.84992e+06	470112	1.05277e+06	1.24776e+06	1.03422e+06	305905	403979	839547	735006	777081	1.08043e+06	1.1593e+06	1.56371e+06	1.09106e+07	1.14219e+06	1.57187e+06	2.43872e+06	852777	718704	1.05123e+06	2.03489e+06	1.46964e+06	1.1206e+06
117.959093282019 / 1534.7273	1.41131e+06	2.72203e+06	902617	2.96251e+06	1.11773e+06	1.72429e+06	2.10353e+06	2.27257e+06	2.03615e+06	1.01734e+06	1.05863e+06	766311	1.69951e+06	4.42691e+06	2.22506e+06	6.73602e+06	1.87484e+06	2.51557e+06	3.09083e+06	4.6374e+06	7.90068e+06	1.79133e+06	1.69946e+06	5.03738e+07	3.74008e+06	1.87059e+06	9.34619e+06	3.02519e+06	2.20022e+06	2.66151e+06	1.71499e+06	4.40491e+06	1.72018e+06	8.36001e+06	3.59262e+06	1.55025e+06	2.4432e+06	7.51783e+06	2.8656e+06	8.42218e+06	1.28579e+07	1.46887e+07	2.78838e+07	8.89239e+06	8.82861e+06	1.01098e+07	2.13089e+07	1.54714e+07	1.52181e+07
117.954031720832 / 1516.4729	14969.6	7120.19	2887.22	0	17010	17946.7	0	6397.41	0	8306.78	5812.6	3641.83	13736.9	51604.5	9649.87	38338.4	0	13854.4	7015.9	0	0	4117.81	2844.53	432732	0	9603.75	24342.3	0	19892.3	0	0	16224.9	7103.55	27697	19871.5	8437.47	8608.09	18324.9	31244.2	1.34741e+07	1.75247e+06	1.47141e+06	1.58005e+06	814441	616618	921061	1.98707e+06	1.32192e+06	1.17141e+06
117.959079486553 / 1608.7675	1.29836e+06	1.85481e+06	811941	1.12988e+06	1.05603e+06	1.54283e+06	1.81599e+06	1.78301e+06	489316	808573	775316	625825	1.32903e+06	3.26619e+06	736906	3.17902e+06	1.57557e+06	1.80533e+06	2.33194e+06	1.41541e+06	3.87614e+06	1.47434e+06	858894	6.14026e+06	1.6961e+06	1.59101e+06	3.35405e+06	2.24418e+06	1.67587e+06	1.85926e+06	1.55343e+06	1.50368e+06	604882	3.61952e+06	2.83783e+06	1.10106e+06	1.4591e+06	5.31714e+06	2.59314e+06	8.6616e+06	1.48252e+06	2.02714e+06	3.35185e+06	1.11283e+06	861160	1.55443e+06	2.90686e+06	2.07737e+06	1.44977e+06
117.99700365088 / 1527.9668	6.12463e+06	8.47697e+06	4.04305e+06	5.79628e+06	4.65567e+06	6.39457e+06	6.97294e+06	7.09815e+06	1.82805e+06	2.89539e+06	2.88506e+06	2.35621e+06	4.51554e+06	1.12488e+07	3.31768e+06	9.72715e+06	4.97097e+06	5.78894e+06	6.4419e+06	4.02276e+06	1.09958e+07	4.68454e+06	3.02006e+06	4.51559e+07	5.0978e+06	4.26471e+06	1.03113e+07	5.16685e+06	4.08964e+06	4.94528e+06	4.42378e+06	3.75519e+06	1.50278e+06	9.94569e+06	8.48862e+06	3.35439e+06	3.50473e+06	1.27256e+07	5.44873e+06	7.41255e+06	1.67797e+07	2.0443e+07	3.37373e+07	1.40322e+07	9.72742e+06	1.66124e+07	3.40969e+07	2.32726e+07	1.77202e+07
117.996967844934 / 58.6042	513710	663634	364136	406713	399175	531922	549913	566371	280099	512644	531770	280669	592185	746886	462499	110056	592813	562526	680211	731583	97267.1	685293	390829	395046	496983	557513	575338	640882	466039	365854	437245	328845	171144	255471	603953	410005	303470	716974	344658	220224	246385	50537.5	93248.8	24409.4	450006	278310	521324	451235	872436
118.023812023876 / 79.5515	48365.2	64831.4	9473.75	61094	27576.9	47723.1	86526.7	67800.3	9657.91	7855.33	3334.17	16908.5	23208.4	120518	21817.5	165653	42445.9	68214.3	158057	45630.4	218583	43139.6	14187.6	311590	88706	74679.8	255939	90454.4	72023.7	155648	93655.3	46087.4	17992.9	168196	251327	42500.2	108330	334127	172701	1.15869e+06	114902	231498	136379	133785	6180.59	22452.2	136103	56210.5	17419
118.085811878071 / 68.8022	2.62384e+06	4.55728e+06	5.03676e+06	1.84028e+06	4.31813e+06	2.63253e+06	3.69197e+06	4.28063e+06	2.20953e+06	4.06936e+06	3.04902e+06	1.91373e+06	2.554e+06	7.56457e+06	5.69777e+06	8.83746e+06	5.36537e+06	6.56122e+06	5.03614e+06	9.15597e+06	4.58914e+06	4.71587e+06	2.07616e+06	9.67995e+06	1.81213e+06	1.16451e+06	2.45591e+06	1.66459e+06	1.42591e+06	501564	779341	2.77558e+06	482986	2.9028e+06	6.371e+06	715536	2.92333e+06	3.84836e+06	1.20012e+06	4.45016e+06	1.82887e+06	424654	4.16635e+06	537867	2.84357e+06	1.50834e+06	4.61924e+06	2.24661e+06	2.7533e+06
118.085757006569 / 1520.8228	781553	1.17854e+06	529308	826474	667266	1.05524e+06	1.23191e+06	1.32728e+06	313134	599576	620800	459579	967965	2.2563e+06	724113	2.05838e+06	1.04365e+06	1.26024e+06	1.85296e+06	1.10971e+06	2.92987e+06	1.21536e+06	618354	3.19294e+06	1.43998e+06	1.13513e+06	2.92679e+06	1.77748e+06	1.28824e+06	1.49273e+06	1.14488e+06	1.13111e+06	474214	2.94031e+06	2.39182e+06	737660	1.15639e+06	4.55727e+06	1.61439e+06	2.86104e+06	141806	528841	797563	206133	176359	380320	627745	551004	364974
118.497510817621 / 1527.02285	547727	921998	285141	401677	344793	425598	504306	629531	152064	287602	308903	192967	303583	827183	307687	886067	308935	277938	471815	367196	1.21628e+06	295654	176850	4.29921e+06	460961	351510	797515	402069	354154	395104	262564	191936	96965.2	596784	683404	202846	233246	845392	512168	125653	689954	1.7024e+06	3.15508e+06	469808	943067	1.88612e+06	1.3753e+06	2.10625e+06	2.03194e+06
118.978471538551 / 82.6042	44179	43537.8	10242.2	42143.9	17565	33260.9	48443.9	41399	2408.67	2325.57	2828.78	4749.67	21074.7	67652.2	11764.6	57473.9	32363.7	48408.6	80726	5340.62	102810	19637	12736.3	243680	46466.7	37997.6	122396	62727.9	29537	62495.3	55598.7	40711.3	5689.74	128288	124864	32614.3	65326.4	141934	85645.6	631971	37878.6	34400.6	85576.5	18175.9	5007.79	42505.4	84028.8	41634.6	37163.9
118.995817156323 / 1526.9184	560206	950008	370420	569147	494657	518554	544246	715305	181971	306468	268680	150835	433150	741162	302933	796992	460779	341591	626476	378625	1.07075e+06	362420	274908	4.0706e+06	384269	359748	1.02648e+06	491658	406327	485324	356286	370181	139227	731191	685146	314549	176605	941598	510637	1.08184e+06	1.74328e+06	2.16691e+06	2.4152e+06	1.66547e+06	923827	1.68757e+06	2.8627e+06	2.37585e+06	1.58246e+06
119.033408623441 / 927.19875	90078	86353.2	51582.5	46408.2	67823.2	79147.8	77415.7	118566	24805.4	57091.8	47941.5	30820.3	59872.6	209944	70183	207694	111421	97447.1	163309	87051.3	257540	90850.2	66970.1	307108	100807	87567.8	287054	181065	92162	99324.8	89852.4	89952.9	34842.9	288390	174029	46603.6	85116	333004	161189	653264	190124	386079	399655	223578	142541	215477	384412	283224	353439
119.069816763983 / 497.2044	152143	474564	664031	29773.9	602226	636510	275504	777084	402371	694405	1.37423e+06	576507	503125	918515	954563	42047.9	413104	1.92844e+06	452452	720513	102109	411418	390250	205086	27101.4	0	39045.8	0	38023.9	21935.5	22704.1	8808.22	10504.1	0	48954.8	0	13441.4	61920.7	16586.3	279572	118905	28671.8	207032	46410.2	76277.5	268183	621988	220734	395323
120.02313677454 / 1573.6847	419183	634243	248630	448891	382754	559848	1.37097e+06	559444	198067	330604	323358	257760	1.0516e+06	1.21801e+06	305907	1.15936e+06	536760	947453	1.0297e+06	846510	1.40931e+06	650771	472580	2.33412e+06	741456	674838	1.622e+06	964744	1.36775e+06	645771	1.55095e+06	624323	388799	1.52644e+06	3.32287e+06	606621	686081	2.07915e+06	1.14405e+06	4.78818e+06	598186	477563	619585	211539	567324	374558	737876	442765	541242
120.0802842021 / 129.4465	303909	424179	239547	332620	89391.7	149012	89554.6	84001.2	105699	88891	161856	101779	754912	1.04124e+06	444760	766385	595343	115058	1.12127e+06	222075	838916	144070	106826	902548	82279.3	234713	455225	385783	64952.3	350032	102249	106536	80425.1	415147	267912	208490	182587	636558	326934	973244	72465.1	19555.5	255110	100041	297202	117949	637706	111757	422873
120.101444725663 / 64.8919	5.79026e+06	9.43593e+06	5.88062e+06	6.64844e+06	5.50728e+06	8.94817e+06	7.86855e+06	8.02745e+06	2.3309e+06	5.43084e+06	6.37327e+06	3.70491e+06	1.39592e+07	2.33589e+07	7.32973e+06	1.93002e+07	1.17627e+07	1.48766e+07	2.66098e+07	8.73858e+06	2.85668e+07	1.33372e+07	5.33252e+06	2.78705e+07	7.42872e+06	4.4907e+06	1.41215e+07	9.46497e+06	6.92169e+06	7.20275e+06	6.11346e+06	5.28679e+06	1.43855e+06	1.63034e+07	7.56334e+06	4.62582e+06	4.26457e+06	2.24479e+07	6.63831e+06	3.68825e+07	7.39755e+06	10056.1	2.14314e+07	1.55853e+06	6.92117e+06	9.26031e+06	2.34919e+07	9.98708e+06	6.31969e+06
120.101493592736 / 1609.4999	224816	107159	180349	249392	238711	130821	446556	409527	100169	209193	205874	160096	733173	1.47126e+06	409724	759859	650604	330528	972004	773423	1.10888e+06	646742	368886	589582	692455	387747	1.80959e+06	375656	308622	504914	27169.4	183662	65623	646653	446674	147601	195106	497178	204558	184228	13681.1	0	26235.8	12844.5	33569.4	127112	305988	215108	15043.4
121.00710929798 / 84.4288	279072	425045	103373	304432	247624	341534	466843	411895	210001	284872	45518.8	55964.1	252706	777820	118133	767842	358031	508615	608390	271448	1.26865e+06	339864	137235	1.92631e+06	479673	412464	1.25954e+06	666700	431885	565682	367480	404464	64521.2	1.09009e+06	932739	221245	529017	1.73373e+06	797530	4.43411e+06	1.06374e+06	1.055e+06	852497	70578.5	115619	337384	676194	465105	395623
121.027956594336 / 1013.53015	310448	502752	228415	375841	310006	461631	530103	541636	140317	225869	260061	172234	524491	1.11787e+06	297630	814074	365829	439254	532825	447367	732215	382059	238544	1.11004e+06	438185	374444	1.02484e+06	680242	395229	478129	243451	276838	122604	744498	527613	186776	352963	1.21341e+06	494309	2.85176e+06	664303	37252.2	603687	103950	76013.2	197901	420033	290787	142882
121.027896509017 / 1786.199	1.05821e+06	1.55881e+06	715464	1.08595e+06	908671	1.27422e+06	1.49525e+06	1.39282e+06	351320	572587	575335	436352	921012	2.4409e+06	656588	2.42171e+06	1.09047e+06	1.33698e+06	1.64443e+06	951815	2.54379e+06	986981	588247	5.54395e+06	1.21722e+06	1.05363e+06	2.86465e+06	1.6288e+06	1.22975e+06	1.25854e+06	1.02728e+06	1.05018e+06	384894	2.49114e+06	2.0369e+06	728339	1.01561e+06	3.76829e+06	1.56838e+06	8.26034e+06	1.70917e+06	2.189e+06	3.68723e+06	1.25059e+06	928272	1.54814e+06	2.91106e+06	2.03998e+06	1.54918e+06
121.104788129755 / 64.0511	245103	331660	205854	292053	247668	349153	357820	305786	99541.1	173634	257402	143782	585916	942336	272002	614941	447999	633092	973200	347022	939974	445488	197209	873591	238778	201589	565958	394757	272887	256539	228111	182550	69302.9	515244	271689	186020	156198	758251	287699	1.24184e+06	236801	192855	612992	109480	227921	376359	834866	364777	303073
121.973886909371 / 1515.0021	1.04372e+06	1.64011e+06	710831	1.14199e+06	1.04251e+06	1.44868e+06	1.65515e+06	1.55302e+06	403764	704312	725606	541967	1.13103e+06	3.14157e+06	771363	2.64796e+06	1.24602e+06	1.51174e+06	2.03246e+06	1.21252e+06	3.25001e+06	1.35035e+06	760291	5.52606e+06	1.64811e+06	1.43424e+06	3.05853e+06	1.75917e+06	1.22086e+06	1.5667e+06	1.30654e+06	1.21029e+06	425994	3.22202e+06	2.37931e+06	951656	1.68222e+06	4.43983e+06	1.76812e+06	511498	189993	615232	1.1797e+06	348786	432352	550486	1.06214e+06	706817	792387
122.095936580156 / 1504.50195	5.78107e+06	4.60872e+06	2.20389e+06	3.10346e+06	4.42638e+06	3.88051e+06	5.05683e+06	6.78956e+06	1.88136e+06	2.99174e+06	2.01615e+06	1.71882e+06	3.30944e+06	1.27359e+07	2.77512e+06	1.11638e+07	6.17636e+06	7.24363e+06	6.92572e+06	5.54844e+06	1.47313e+07	4.18103e+06	2.53602e+06	2.45369e+07	6.7966e+06	4.54929e+06	1.05697e+07	6.40411e+06	6.39426e+06	5.47477e+06	5.65116e+06	5.40202e+06	1.72896e+06	1.45284e+07	1.09505e+07	4.2434e+06	4.38507e+06	1.50562e+07	6.18582e+06	1.47345e+07	2.48772e+06	6.00303e+06	9.63089e+06	3.64259e+06	4.50496e+06	5.01815e+06	9.4344e+06	6.47293e+06	5.5073e+06
122.095957846915 / 1521.8043	1.4818e+06	1.96508e+06	795307	1.35332e+06	1.16751e+06	1.51015e+06	1.89424e+06	1.80092e+06	479741	804197	809017	646171	1.2223e+06	3.45347e+06	973808	2.94114e+06	1.49901e+06	1.98915e+06	2.48551e+06	1.31538e+06	4.16677e+06	1.59488e+06	921286	1.28118e+07	1.87341e+06	1.7564e+06	3.82926e+06	2.23712e+06	1.54344e+06	1.86921e+06	1.68527e+06	1.37497e+06	586714	4.01572e+06	3.13015e+06	1.03292e+06	1.53658e+06	5.61285e+06	2.55072e+06	3.44005e+06	1.16777e+06	1.09425e+06	2.60947e+06	529796	931343	946188	1.44122e+06	1.38314e+06	1.71367e+06
122.546708347772 / 1531.1539	4.90794e+06	6.19809e+06	3.05871e+06	4.26752e+06	3.96564e+06	5.17825e+06	5.85864e+06	5.79471e+06	1.69801e+06	2.53976e+06	2.49155e+06	2.13299e+06	3.96461e+06	9.97046e+06	2.60868e+06	8.4303e+06	4.31513e+06	4.80611e+06	6.29628e+06	3.19611e+06	1.01532e+07	4.1611e+06	2.71573e+06	2.97696e+07	4.29238e+06	4.21644e+06	1.08218e+07	5.72427e+06	3.70959e+06	4.97397e+06	3.3608e+06	3.61226e+06	1.68898e+06	8.98957e+06	8.21078e+06	3.0323e+06	3.64486e+06	1.27407e+07	6.00171e+06	9.89348e+06	1.2846e+07	1.28302e+07	1.92024e+07	8.85068e+06	6.7399e+06	1.17042e+07	2.0459e+07	1.45977e+07	1.02968e+07
122.963616098355 / 1559.9807	2.25856e+06	3.49215e+06	1.44531e+06	2.56804e+06	2.11494e+06	2.86945e+06	3.62479e+06	3.26699e+06	904164	1.67511e+06	1.58141e+06	1.23132e+06	2.73099e+06	6.83537e+06	2.10618e+06	6.53561e+06	3.25497e+06	4.33551e+06	5.06497e+06	3.01226e+06	8.31627e+06	3.04982e+06	1.8594e+06	1.16893e+07	3.64676e+06	3.25621e+06	8.03353e+06	4.87418e+06	3.32384e+06	4.16207e+06	2.96509e+06	3.24899e+06	1.31164e+06	8.44777e+06	6.09084e+06	2.20642e+06	3.36567e+06	1.11654e+07	4.56338e+06	3.03739e+07	3.87686e+06	5.02521e+06	5.54852e+06	1.69447e+06	1.5338e+06	2.34148e+06	3.98814e+06	2.73467e+06	1.75255e+06
122.963605697189 / 1599.5141	4.26386e+06	5.86722e+06	2.71936e+06	4.12527e+06	753883	1.06953e+06	1.02086e+06	1.35499e+06	370832	2.51865e+06	710496	574134	4.22491e+06	1.04229e+07	681600	2.41272e+06	4.75505e+06	5.99597e+06	1.31683e+06	4.4998e+06	2.21217e+06	1.19099e+06	697270	2.20479e+07	5.58263e+06	1.13788e+06	1.24154e+07	7.19545e+06	5.04305e+06	5.9927e+06	4.73624e+06	4.54841e+06	188308	1.21945e+07	9.35608e+06	3.54961e+06	1.36734e+06	4.81243e+06	2.09111e+06	2.64433e+07	6.96745e+06	8.05475e+06	2.79442e+06	5.28767e+06	3.07772e+06	6.59114e+06	1.20161e+07	8.55768e+06	935050
123.002784681932 / 84.0744	433248	586985	229377	415055	365648	524471	688941	602951	86744.3	164081	126389	129317	391269	1.11592e+06	221436	1.06031e+06	547110	680408	897083	426390	1.64793e+06	540181	231797	2.7219e+06	746415	612150	1.79664e+06	1.01202e+06	675446	850236	539448	640731	139040	1.64002e+06	1.36838e+06	379969	765582	2.4528e+06	1.17658e+06	6.18307e+06	1.48044e+06	919331	1.10032e+06	608983	163470	466232	980666	619749	642638
123.039911374342 / 58.84225	6.59072e+06	9.82529e+06	6.38352e+06	5.61472e+06	5.94817e+06	9.16618e+06	8.56744e+06	8.3461e+06	3.70851e+06	7.34062e+06	7.69799e+06	3.98317e+06	1.03943e+07	1.59857e+07	7.43905e+06	8.03099e+06	9.91968e+06	8.30215e+06	9.96539e+06	8.79551e+06	6.65707e+06	1.11423e+07	5.50881e+06	1.60106e+07	6.59225e+06	7.0141e+06	1.65879e+07	1.09664e+07	5.68183e+06	5.91438e+06	6.01379e+06	5.21677e+06	2.66946e+06	1.60348e+07	1.22188e+07	6.76394e+06	4.23531e+06	1.67401e+07	4.7575e+06	1.39992e+07	4.37015e+06	1.38591e+06	9.0195e+06	1.57457e+06	4.42128e+06	3.98184e+06	8.0074e+06	6.4932e+06	8.21503e+06
123.039946497479 / 1526.22075	2.7806e+07	3.92815e+07	1.7827e+07	2.64577e+07	2.17482e+07	3.06163e+07	3.65505e+07	3.31176e+07	8.90954e+06	1.46742e+07	1.43091e+07	1.12379e+07	2.28511e+07	5.71849e+07	1.72311e+07	5.28965e+07	2.62592e+07	3.10327e+07	3.84444e+07	2.22288e+07	5.90808e+07	2.44252e+07	1.56243e+07	1.72966e+08	2.92768e+07	2.49815e+07	6.03618e+07	3.37061e+07	2.50098e+07	2.89138e+07	2.40174e+07	2.26766e+07	8.97978e+06	5.83121e+07	4.55657e+07	1.79281e+07	2.23712e+07	7.54719e+07	3.26631e+07	5.42273e+07	6.63005e+07	8.25578e+07	1.43602e+08	5.83538e+07	4.26576e+07	7.3111e+07	1.39097e+08	9.85605e+07	7.50181e+07
123.039928439804 / 1597.5721	1.71973e+06	7.37894e+06	1.29419e+06	2.08481e+06	4.59668e+06	3.51876e+06	4.75717e+06	5.99185e+06	1.01771e+06	1.76664e+06	2.51421e+06	1.7932e+06	2.32609e+06	6.18024e+06	2.10068e+06	5.73479e+06	3.49904e+06	4.27899e+06	7.02341e+06	2.92368e+06	7.53418e+06	4.22988e+06	1.84467e+06	2.15388e+07	4.07441e+06	3.21883e+06	2.05918e+07	4.77528e+06	3.4948e+06	5.06477e+06	4.22432e+06	2.77823e+06	1.30249e+06	1.11227e+07	7.43342e+06	2.75746e+06	493541	1.52518e+07	7.63518e+06	8.71066e+06	5.19275e+06	6.21545e+06	1.06095e+07	4.07399e+06	2.34673e+06	4.95344e+06	9.25178e+06	6.59433e+06	4.40751e+06
123.039865127617 / 1687.1803	1.66601e+06	1.84506e+06	890850	1.90372e+06	1.13976e+06	1.56113e+06	1.97124e+06	1.8276e+06	479533	788171	785063	700397	1.3796e+06	3.34121e+06	983697	3.21493e+06	1.47069e+06	1.90703e+06	2.48502e+06	1.44424e+06	4.42349e+06	1.62419e+06	815974	5.3102e+06	1.8684e+06	1.69884e+06	4.31339e+06	2.43412e+06	1.90948e+06	2.03767e+06	1.55532e+06	1.54194e+06	597224	6.14368e+06	3.05579e+06	870525	2.41925e+06	7.28199e+06	2.54478e+06	1.3975e+06	1.67768e+06	1.85436e+06	3.26135e+06	1.15823e+06	881443	1.59801e+06	3.0309e+06	2.07039e+06	1.61699e+06
123.039921534199 / 1620.31975	1.95966e+06	2.60433e+06	1.21017e+06	1.91956e+06	1.73141e+06	3.04153e+06	2.58368e+06	2.62718e+06	914473	1.31643e+06	1.05538e+06	868017	2.04621e+06	5.03521e+06	389342	439342	1.85312e+06	3.83144e+06	3.41123e+06	2.41182e+06	5.97653e+06	2.11584e+06	1.66971e+06	9.50539e+06	1.60628e+07	3.03617e+06	6.02408e+06	3.10428e+06	2.9812e+06	2.72837e+06	366509	4.38497e+06	979687	8.00128e+06	449153	1.6692e+06	3.26611e+06	1.36964e+07	3.45301e+06	9.94594e+06	2.72885e+06	2.8177e+06	5.00521e+06	1.77029e+06	1.15271e+06	2.48364e+06	4.30886e+06	3.08107e+06	2.2098e+06
123.039950360879 / 1559.07115	1.13999e+07	1.56162e+07	7.4225e+06	1.04602e+07	9.11543e+06	1.26778e+07	1.41759e+07	1.31535e+07	3.65875e+06	5.68952e+06	5.8415e+06	4.58259e+06	9.97707e+06	2.36252e+07	6.87007e+06	2.22056e+07	1.33738e+07	1.34312e+07	1.61999e+07	9.18934e+06	2.84928e+07	1.01837e+07	6.68205e+06	3.27377e+07	1.19261e+07	1.08569e+07	2.6655e+07	1.61755e+07	1.32961e+07	1.31467e+07	1.09716e+07	9.55149e+06	4.1818e+06	2.52098e+07	2.04467e+07	7.3943e+06	1.01949e+07	3.52491e+07	1.54822e+07	3.65994e+07	2.13688e+07	3.60568e+07	4.72444e+07	1.80688e+07	1.21161e+07	3.25328e+07	4.23746e+07	4.35362e+07	3.3536e+07
123.039842393269 / 1743.6823	905481	1.22884e+06	605072	925364	807777	1.05805e+06	1.8906e+06	1.27577e+06	330576	554079	352648	46633	915175	2.36644e+06	948237	2.31202e+06	1.04294e+06	1.2804e+06	1.71034e+06	1.01365e+06	2.836e+06	1.11299e+06	592045	5.00891e+06	1.824e+06	1.57834e+06	2.97062e+06	2.10764e+06	1.13564e+06	1.25651e+06	1.0971e+06	1.01865e+06	405272	2.73225e+06	1.65786e+06	746572	1.22722e+06	3.83802e+06	1.87724e+06	6.89549e+06	1.10728e+06	1.29846e+06	2.2029e+06	126774	612508	1.05347e+06	2.02381e+06	1.37344e+06	1.07624e+06
123.039875391566 / 1716.7542	976694	1.42009e+06	593481	921172	842289	1.16716e+06	1.36659e+06	1.3011e+06	338714	771575	564037	448703	966306	4.85198e+06	730211	2.32094e+06	109645	1.37026e+06	1.79664e+06	1.0841e+06	2.92622e+06	1.12065e+06	800748	5.4767e+06	1.60264e+06	1.18344e+06	2.99899e+06	1.70096e+06	1.16582e+06	1.43236e+06	1.15424e+06	1.18593e+06	740213	2.93357e+06	2.08866e+06	804584	1.04064e+06	4.02474e+06	1.63927e+06	6.62714e+06	1.1832e+06	1.34222e+06	2.28585e+06	520494	645149	1.14226e+06	2.10119e+06	1.52675e+06	1.14704e+06
123.039864415995 / 1706.6903	1.30178e+06	1.83085e+06	823085	1.26114e+06	1.12685e+06	1.66723e+06	1.88117e+06	1.80136e+06	471512	769977	773979	59815.7	1.31356e+06	3.29534e+06	1.13366e+06	3.24693e+06	1.51593e+06	1.87965e+06	174205	1.45502e+06	4.16225e+06	1.58279e+06	922642	6.68704e+06	1.78387e+06	1.86462e+06	4.11455e+06	2.31817e+06	1.64144e+06	136680	1.54543e+06	1.53987e+06	609396	4.03725e+06	2.97577e+06	1.0776e+06	1.55346e+06	5.49099e+06	2.16269e+06	8.99024e+06	1.59869e+06	1.74054e+06	2.99285e+06	1.16678e+06	874853	1.56597e+06	2.90849e+06	2.06516e+06	1.52139e+06
124.040669208809 / 58.47135	827400	1.17953e+06	773890	724923	668752	1.21109e+06	894217	905333	461990	937743	960349	496289	1.23268e+06	1.88691e+06	937136	867110	1.24167e+06	1.03242e+06	1.19214e+06	1.04997e+06	830770	1.44882e+06	613772	1.52366e+06	740946	707535	1.63681e+06	1.3319e+06	637966	674660	151332	655728	345532	1.91001e+06	1.38118e+06	775658	427392	1.92647e+06	149501	1.69534e+06	549320	101535	867336	208880	428778	439803	916192	713221	910368
124.04072317864 / 1526.1323	3.24023e+06	4.54312e+06	2.03394e+06	3.13648e+06	2.43721e+06	3.59251e+06	4.14292e+06	3.68745e+06	1.03152e+06	1.64177e+06	1.63736e+06	1.21086e+06	2.71514e+06	6.43004e+06	1.90049e+06	6.319e+06	2.97748e+06	3.52682e+06	4.06166e+06	2.57821e+06	6.79386e+06	2.93974e+06	1.84594e+06	1.84769e+07	3.32395e+06	2.7206e+06	6.51211e+06	3.93362e+06	2.70684e+06	3.35935e+06	2.87199e+06	2.59765e+06	1.00481e+06	7.13005e+06	5.45938e+06	2.1318e+06	2.61958e+06	8.59752e+06	3.59671e+06	4.77296e+06	9.93039e+06	9.73469e+06	1.7197e+07	6.72808e+06	5.31297e+06	8.63149e+06	1.64562e+07	1.06375e+07	8.90533e+06
124.964064781887 / 1533.73715	4.31637e+06	7.54653e+06	4.13446e+06	4.9538e+06	4.80949e+06	5.51526e+06	9.39371e+06	7.18241e+06	1.97075e+06	3.0016e+06	3.25423e+06	2.25137e+06	7.12857e+06	1.23351e+07	4.90494e+06	1.18106e+07	6.78601e+06	7.41969e+06	1.29662e+07	6.28943e+06	1.59565e+07	6.25374e+06	4.10564e+06	2.88539e+07	7.00485e+06	6.90976e+06	1.61379e+07	1.14341e+07	6.14973e+06	7.71731e+06	6.10102e+06	6.04246e+06	2.26124e+06	1.75887e+07	1.249e+07	4.49719e+06	6.50296e+06	2.19927e+07	9.35959e+06	1.66744e+07	6.73985e+06	7.65713e+06	6.2898e+06	4.76136e+06	1.00562e+06	1.69854e+06	2.35144e+06	2.34683e+06	8.46138e+06
124.955983269237 / 1564.0014	1.22389e+06	2.82702e+06	1.39342e+06	2.09951e+06	1.81988e+06	1.61176e+06	2.99788e+06	2.71724e+06	778085	1.2575e+06	894489	648546	2.08619e+06	3.6279e+06	1.61556e+06	3.57875e+06	2.83056e+06	1.92314e+06	3.9505e+06	1.57676e+06	4.25419e+06	1.63628e+06	1.52358e+06	1.09692e+07	1.95018e+06	1.6358e+06	6.85579e+06	4.23476e+06	2.81031e+06	2.10873e+06	1.50492e+06	1.59182e+06	1.01204e+06	6.37691e+06	3.04125e+06	1.11478e+06	1.58821e+06	8.88837e+06	2.28539e+06	6.72016e+06	1.3778e+06	1.44199e+06	3.9063e+06	739025	654846	1.19359e+06	2.23538e+06	1.74457e+06	1.06799e+06
125.037475422895 / 58.66505	905465	1.33134e+06	795263	767701	765498	1.28737e+06	946653	1.00686e+06	510271	1.04425e+06	1.05921e+06	535920	1.37948e+06	2.35669e+06	1.14078e+06	899607	1.3527e+06	1.20489e+06	1.49094e+06	1.26797e+06	743377	1.61555e+06	738169	1.69645e+06	931756	1.01158e+06	1.92454e+06	1.47572e+06	775812	678602	770520	721436	367775	2.06416e+06	1.64799e+06	931916	544871	2.14919e+06	620029	1.31399e+06	562820	65111.6	963518	164374	524709	429288	994794	858488	1.10769e+06
125.037503114024 / 1526.15105	3.5873e+06	5.07421e+06	2.25999e+06	3.39634e+06	2.64719e+06	4.10009e+06	4.55545e+06	4.42318e+06	1.13656e+06	1.88192e+06	1.80941e+06	1.47591e+06	3.0487e+06	7.6823e+06	2.26189e+06	6.45023e+06	3.26938e+06	4.01116e+06	4.94907e+06	3.0501e+06	8.1584e+06	3.1809e+06	2.04747e+06	2.20235e+07	3.77043e+06	3.21825e+06	8.13544e+06	4.66799e+06	3.159e+06	3.5844e+06	3.10932e+06	2.86431e+06	1.2104e+06	7.51231e+06	6.03099e+06	2.29989e+06	2.99372e+06	9.9702e+06	4.19205e+06	1.97818e+07	1.1425e+07	1.09697e+07	1.86364e+07	7.82985e+06	5.57178e+06	9.70936e+06	1.85288e+07	1.37081e+07	1.02367e+07
125.038454918879 / 82.2199	310364	477385	153529	335019	262362	422416	577394	426615	26296.6	108307	72905.6	65702.1	280377	871378	152524	858945	423873	581648	709684	320950	1.26861e+06	394590	158717	2.13808e+06	586964	479724	1.49839e+06	822774	520032	694151	485239	506766	69098.3	1.33032e+06	1.09498e+06	274742	571344	1.79548e+06	898054	4.94708e+06	951794	31885	845902	17446.9	102583	395589	756293	466450	692307
125.963533743335 / 1563.1152	1.56281e+06	2.17128e+06	985257	1.46893e+06	1.44728e+06	2.51397e+06	2.8662e+06	2.10296e+06	749861	1.28479e+06	977188	1.17124e+06	1.59443e+06	5.61535e+06	1.27419e+06	3.97207e+06	2.59327e+06	3.59121e+06	3.16979e+06	2.56228e+06	6.58203e+06	2.56473e+06	1.11739e+06	8.16843e+06	2.17964e+06	2.9555e+06	5.62167e+06	3.95447e+06	2.06426e+06	2.33114e+06	1.7846e+06	2.62128e+06	759855	5.8605e+06	3.83854e+06	1.90377e+06	2.82473e+06	7.21435e+06	3.91637e+06	2.13215e+08	2.62852e+08	1.5514e+06	7.02798e+08	1.02284e+06	1.72463e+06	1.40541e+06	2.75417e+06	4.15155e+08	1.67808e+06
125.98585933841 / 1531.22915	5.83182e+08	7.91149e+08	3.67365e+08	5.06694e+08	4.28868e+08	6.14805e+08	6.90592e+08	6.50339e+08	1.77621e+08	2.80066e+08	2.71354e+08	2.20428e+08	4.34395e+08	1.12172e+09	3.23279e+08	9.87104e+08	4.87942e+08	5.67439e+08	6.64631e+08	4.05656e+08	1.12116e+09	4.51113e+08	2.95841e+08	3.67705e+09	5.24306e+08	4.51504e+08	1.11536e+09	6.04983e+08	4.53465e+08	5.13827e+08	4.36652e+08	3.86855e+08	1.56508e+08	1.00703e+09	8.36634e+08	3.40208e+08	3.72887e+08	1.2705e+09	5.80569e+08	1.07885e+09	1.92314e+09	2.12877e+09	3.39091e+09	1.42037e+09	9.91763e+08	1.68883e+09	3.16959e+09	2.37193e+09	1.81292e+09
125.985860987749 / 1598.7385	1.7372e+08	2.73523e+08	1.20209e+08	1.49606e+08	1.31666e+08	2.00907e+08	2.3546e+08	1.91541e+08	5.50393e+07	8.95104e+07	8.02009e+07	5.9643e+07	1.40763e+08	3.50709e+08	9.36512e+07	3.21824e+08	4.11466e+07	7.84496e+07	2.45477e+08	1.38955e+08	7.74222e+07	1.51543e+08	9.36455e+07	4.36412e+08	1.59268e+08	5.69016e+07	1.12749e+08	8.03751e+07	6.18227e+07	5.53309e+07	4.36098e+07	4.43789e+07	1.71427e+07	3.61166e+08	3.05664e+08	3.37414e+07	4.45636e+07	1.95463e+08	2.26685e+08	2.48773e+08	1.8649e+08	2.77761e+08	4.46066e+08	1.70881e+08	7.95291e+07	2.05374e+08	3.82869e+08	2.56902e+08	1.47158e+08
125.985849568793 / 1032.1044	3.94468e+07	6.13116e+07	3.18159e+07	3.16313e+07	2.74722e+07	4.31007e+07	4.65852e+07	4.60456e+07	1.23387e+07	2.05051e+07	1.73669e+07	1.51872e+07	2.84224e+07	8.34429e+07	2.03026e+07	8.53291e+07	3.5829e+07	4.45629e+07	4.10027e+07	2.64127e+07	5.80424e+07	3.14095e+07	2.32506e+07	7.48728e+08	3.50011e+07	3.39613e+07	8.32385e+07	3.37281e+07	3.16666e+07	3.14683e+07	3.16473e+07	2.1789e+07	7.76452e+06	7.50524e+07	1.32497e+08	3.15379e+07	2.41565e+07	7.90709e+07	3.99317e+07	2.30368e+08	4.46429e+08	5.33537e+08	3.80369e+08	2.54108e+08	1.89713e+08	1.1729e+08	4.4144e+08	3.67665e+08	1.54095e+08
125.985854127004 / 1095.0337	4.96937e+07	7.59509e+07	3.58778e+07	3.73104e+07	3.1835e+07	4.76875e+07	5.42094e+07	4.86783e+07	1.40925e+07	2.03552e+07	1.83316e+07	1.68995e+07	3.04523e+07	8.84146e+07	2.28482e+07	5.18944e+07	3.82345e+07	4.17987e+07	4.1371e+07	2.61991e+07	4.64184e+07	3.1947e+07	2.44845e+07	3.31084e+08	3.58414e+07	3.39188e+07	8.11343e+07	3.31084e+07	3.20418e+07	3.0827e+07	3.01912e+07	2.11457e+07	7.35674e+06	7.12883e+07	6.07565e+07	3.09125e+07	2.20202e+07	7.69431e+07	4.06507e+07	1.94286e+08	5.25585e+08	5.56741e+08	5.96158e+08	3.23525e+08	3.04857e+08	3.47493e+08	6.82689e+08	5.9434e+08	6.9439e+08
125.985813631102 / 1101.7637	3.09208e+07	4.63435e+07	2.20525e+07	2.29628e+07	2.06974e+07	3.01918e+07	3.29718e+07	1.13655e+08	8.64098e+06	1.27906e+07	1.11986e+07	1.02524e+07	2.01404e+07	5.55016e+07	1.35266e+07	4.22082e+07	2.36072e+07	2.56569e+07	2.60929e+07	1.57714e+07	4.26813e+07	1.96249e+07	1.48684e+07	2.83283e+08	2.31442e+07	2.14735e+07	4.95589e+07	2.00046e+07	1.95284e+07	1.83472e+07	1.83772e+07	1.34276e+07	4.61724e+06	4.34968e+07	3.72962e+07	1.91164e+07	1.34892e+07	4.65417e+07	2.47441e+07	2.98154e+08	3.50006e+08	3.51443e+08	3.98426e+08	2.03201e+08	1.41448e+08	1.79518e+08	4.45994e+08	3.3916e+08	2.70074e+08
125.985876601064 / 1134.31565	2.48846e+07	3.62152e+07	1.75783e+07	1.86868e+07	1.57532e+07	2.35465e+07	2.99494e+07	2.2901e+07	6.8896e+06	1.03948e+07	9.21056e+06	8.73402e+06	1.52399e+07	4.31313e+07	1.06691e+07	3.20228e+07	1.66368e+07	1.84061e+07	2.00279e+07	1.31813e+07	3.70124e+07	1.55045e+07	1.1964e+07	3.64284e+08	1.67637e+07	1.68016e+07	3.82826e+07	1.52024e+07	1.55751e+07	1.45631e+07	1.47125e+07	9.81679e+06	3.73579e+06	3.35524e+07	3.19777e+07	1.54351e+07	1.11177e+07	3.58523e+07	1.94063e+07	8.01379e+07	2.94661e+08	3.0561e+08	3.67439e+08	1.88237e+08	1.32175e+08	2.13214e+08	4.11326e+08	3.06243e+08	2.81667e+08
125.985815618595 / 59.2259	7.38977e+07	8.30686e+07	3.83235e+07	5.60954e+07	4.04267e+07	6.228e+07	6.13791e+07	6.82892e+07	2.72808e+07	4.81929e+07	4.87596e+07	2.71404e+07	5.30669e+07	9.46772e+07	3.7929e+07	5.51707e+07	6.3858e+07	6.61835e+07	8.51903e+07	7.61526e+07	1.99878e+07	6.06175e+07	3.82699e+07	1.62587e+08	7.63466e+07	7.93524e+07	8.83932e+07	7.88236e+07	6.40601e+07	5.21798e+07	5.933e+07	4.46913e+07	1.954e+07	5.31068e+07	6.31497e+07	4.06725e+07	5.11045e+07	1.33173e+08	7.40217e+07	6.66989e+07	7.30931e+07	3.39741e+07	3.82116e+07	2.24533e+07	5.69899e+07	5.41332e+07	270601	7.23705e+07	1.51663e+08
126.487505470831 / 1531.6077	3.38979e+06	4.60886e+06	2.21431e+06	3.0972e+06	2.29922e+06	3.74777e+06	4.05401e+06	3.79954e+06	965685	1.563e+06	1.35958e+06	1.28597e+06	2.5687e+06	6.31509e+06	1.88054e+06	4.97652e+06	2.1973e+06	2.87147e+06	3.00005e+06	2.16686e+06	5.65501e+06	2.29094e+06	1.67374e+06	2.48123e+07	2.78173e+06	2.28905e+06	5.23838e+06	2.8148e+06	2.11019e+06	2.52213e+06	2.29923e+06	1.75801e+06	749454	4.95625e+06	4.14891e+06	1.63393e+06	1.77936e+06	6.42524e+06	2.60798e+06	1.08953e+06	1.59393e+07	1.55175e+07	2.85947e+07	9.75276e+06	7.37941e+06	1.22304e+07	2.62197e+07	1.70943e+07	1.26475e+07
126.959472934778 / 1532.5992	1.60788e+06	1.95108e+06	9.82355e+06	1.59133e+06	1.126e+07	1.65957e+07	2.64528e+06	1.71223e+07	4.56808e+06	1.10891e+06	1.23421e+06	5.7593e+06	1.84221e+06	2.96755e+07	1.59494e+06	2.62056e+07	2.27188e+06	1.52409e+07	3.82244e+06	2.22702e+06	5.58939e+06	1.18605e+07	1.24908e+06	5.98589e+06	2.76698e+06	2.61185e+06	5.809e+06	3.69186e+06	2.52085e+06	3.11775e+06	2.3195e+06	1.07443e+07	960814	2.79665e+07	4.58311e+06	1.61968e+06	2.62287e+06	9.3304e+06	3.84767e+06	3.47388e+07	3.27685e+07	5.20107e+07	8.22829e+07	3.21266e+07	1.99635e+07	3.86559e+07	7.53972e+07	5.26677e+07	3.50819e+07
126.97159888151 / 1565.57785	3.93828e+06	5.67804e+06	2.60061e+06	4.00654e+06	3.76714e+06	4.87946e+06	6.0829e+06	5.61144e+06	1.57018e+06	2.67073e+06	2.60777e+06	2.01338e+06	4.31216e+06	1.0624e+07	3.37864e+06	1.02939e+07	4.82086e+06	6.17183e+06	7.77969e+06	4.54277e+06	1.24499e+07	4.90378e+06	2.99148e+06	1.98376e+07	5.85477e+06	5.01439e+06	1.30888e+07	7.32139e+06	4.84689e+06	6.05172e+06	4.65068e+06	4.68439e+06	1.88895e+06	1.20163e+07	9.01069e+06	3.31392e+06	4.64433e+06	1.65151e+07	7.04085e+06	1.33905e+07	5.32831e+06	5.66615e+06	8.42448e+06	2.83684e+06	2.49581e+06	4.17604e+06	7.91724e+06	6.32333e+06	3.81406e+06
126.989158632895 / 58.7677	2.37077e+06	2.04778e+06	1.01713e+06	1.40886e+06	1.25956e+06	1.54179e+06	1.78642e+06	2.0741e+06	873831	1.30704e+06	1.48032e+06	810709	1.62418e+06	2.0355e+06	1.11836e+06	708604	1.82162e+06	2.0021e+06	2.22669e+06	2.09786e+06	468110	1.55598e+06	921597	2.11684e+06	1.96114e+06	1.87625e+06	1.89571e+06	2.08855e+06	1.69056e+06	1.44238e+06	1.42002e+06	1.14011e+06	494280	810198	1.71737e+06	1.05361e+06	1.17562e+06	2.56615e+06	1.64247e+06	1.8125e+06	1.73869e+06	943367	586243	285814	1.79119e+06	1.4211e+06	1.97705e+06	1.83872e+06	4.96469e+06
126.989215304241 / 1531.4092	1.56643e+07	2.11843e+07	9.77992e+06	1.31912e+07	1.16473e+07	1.67213e+07	1.79014e+07	1.67338e+07	4.60049e+06	7.33652e+06	7.00654e+06	5.74825e+06	1.13062e+07	2.85728e+07	8.6292e+06	2.5392e+07	1.25324e+07	1.48913e+07	1.77312e+07	1.07895e+07	2.9871e+07	1.16565e+07	7.68579e+06	1.00709e+08	1.3573e+07	1.18392e+07	2.92342e+07	1.66273e+07	1.1997e+07	1.30741e+07	1.11603e+07	9.93307e+06	3.96657e+06	2.82477e+07	2.15254e+07	8.79661e+06	9.5228e+06	3.44697e+07	1.53853e+07	3.30254e+07	5.13021e+07	6.04854e+07	8.19731e+07	3.65457e+07	2.53576e+07	4.5181e+07	9.15521e+07	6.03249e+07	4.51786e+07
127.00612339046 / 1070.2412	440923	94111.4	342794	332409	262021	401083	454519	444437	112069	176306	149511	163054	313902	916783	216283	621643	342423	355311	393288	237324	717741	272569	217079	574433	318630	295739	208081	332457	290054	303208	300518	195609	65458.6	665329	536725	279190	212683	768391	341769	1.70405e+06	4.29407e+06	5.35112e+06	592203	255669	1.72641e+06	2.73152e+06	604158	4.05149e+06	356149
127.034115202484 / 83.4738	140459	204213	66341.6	155941	111533	169711	242049	209158	27775.3	38480.7	53694.3	34219.7	126706	365184	71115.1	378153	189798	274431	316709	144953	569675	191079	85739.3	947193	256792	212496	626603	305784	238629	294839	187714	222237	50092.7	523511	443947	138334	251784	841128	389605	2.32152e+06	439893	169529	343985	171755	48211.5	144853	355723	189538	216456
127.046150781141 / 58.449	410743	379510	237396	286492	1.25365e+06	368942	1.70278e+06	455404	150348	1.38385e+06	255508	184448	331950	1.97626e+06	256134	566885	325043	1.87424e+06	423720	386358	454090	284258	171318	1.8634e+06	415139	1.86104e+06	1.84613e+06	2.04632e+06	308110	325065	1.37466e+06	1.10623e+06	479291	870817	1.68783e+06	211795	269800	577504	1.64258e+06	1.51401e+06	301320	264706	402942	238766	211537	181289	2.00358e+06	248372	590974
127.072261792505 / 66.0214	9.43304e+06	1.50279e+07	8.68663e+06	1.25406e+07	1.02369e+07	1.72851e+07	1.78997e+07	1.55027e+07	3.69751e+06	7.782e+06	8.74877e+06	5.60777e+06	1.76177e+07	3.99506e+07	1.04774e+07	3.31865e+07	1.40486e+07	1.57198e+07	3.12577e+07	1.37612e+07	4.01934e+07	1.47912e+07	8.13907e+06	6.72998e+07	1.30134e+07	1.02396e+07	3.61805e+07	1.89098e+07	1.36542e+07	1.66096e+07	1.08668e+07	9.70598e+06	2.26702e+06	3.20428e+07	1.52459e+07	6.90364e+06	9.32473e+06	5.02237e+07	1.45889e+07	1.06123e+08	1.11429e+07	378043	3.03927e+07	2.17986e+06	5.39562e+06	1.53938e+07	3.39296e+07	1.58697e+07	7.14879e+06
127.971752164099 / 1566.2139	327693	494885	195220	379632	333911	410096	568016	546965	157138	219061	264112	168249	343477	950406	289716	905132	307777	535361	663563	419663	1.14171e+06	426653	235725	1.91113e+06	543471	415902	1.13858e+06	696834	471852	518652	409302	416736	144794	921038	704426	261133	370699	1.63313e+06	542333	1.01609e+06	852678	1.42066e+06	2.2419e+06	957431	363087	1.10761e+06	1.91795e+06	1.19597e+06	642716
127.982083831578 / 1531.3286	4.52162e+06	5.95693e+06	2.86265e+06	3.90805e+06	3.33821e+06	4.49422e+06	5.17478e+06	5.03537e+06	1.30922e+06	2.19881e+06	2.10078e+06	1.60917e+06	3.33375e+06	8.42071e+06	2.34246e+06	7.04719e+06	3.55178e+06	4.496e+06	4.79697e+06	2.97828e+06	8.56411e+06	3.39716e+06	2.24752e+06	3.29443e+07	3.58895e+06	3.3491e+06	8.33476e+06	4.45464e+06	3.36585e+06	3.74851e+06	3.11008e+06	2.75825e+06	1.05102e+06	7.02711e+06	5.95671e+06	2.43115e+06	2.50868e+06	8.50059e+06	4.39153e+06	6.32106e+06	1.6757e+07	1.94667e+07	3.05228e+07	1.24891e+07	9.44785e+06	1.75114e+07	2.82503e+07	2.12165e+07	1.44497e+07
127.981857799643 / 58.7219	347013	418556	172910	224365	212813	282717	294558	363162	165660	212505	252920	148136	265624	353606	187421	1.39323e+06	299555	344239	2.29012e+06	381124	1.19063e+06	259591	158929	285278	359832	291874	2.76158e+06	290089	275238	209720	237467	173015	90341.9	3.44638e+06	268233	151987	199697	360133	284729	1.81903e+06	986798	92698.7	1.6141e+06	213641	376316	225045	314349	294312	899025
127.978887628391 / 75.8995	1.48931e+06	2.02354e+06	711226	1.57488e+06	1.08131e+06	1.62334e+06	2.46066e+06	1.88731e+06	240078	466763	305475	387157	998996	4.04838e+06	722419	3.70059e+06	1.84065e+06	2.34746e+06	3.0306e+06	1.36465e+06	5.36015e+06	1.67937e+06	693180	1.14882e+07	2.32219e+06	1.84108e+06	6.61028e+06	3.20184e+06	2.28464e+06	2.53137e+06	1.72135e+06	1.80908e+06	395598	5.13941e+06	4.24012e+06	1.04848e+06	2.2294e+06	7.38271e+06	4.08245e+06	1.88117e+07	209037	145698	2.92413e+06	316207	327678	1.70898e+06	3.53982e+06	2.54034e+06	1.88877e+06
128.018837456733 / 58.6042	1.89342e+06	2.50495e+06	1.68065e+06	1.27792e+06	1.33058e+06	2.28236e+06	1.97314e+06	2.02911e+06	1.04119e+06	1.72488e+06	2.17488e+06	1.09287e+06	3.05524e+06	4.04062e+06	2.04935e+06	1.63042e+06	2.55433e+06	2.06524e+06	2.58884e+06	2.56991e+06	1.21981e+06	2.70162e+06	1.42545e+06	2.80333e+06	1.58095e+06	1.83121e+06	3.24872e+06	2.94599e+06	1.33256e+06	1.43094e+06	1.63681e+06	1.25194e+06	690351	3.79278e+06	2.81019e+06	1.82497e+06	1.0024e+06	3.78197e+06	1.14179e+06	2.10573e+06	1.45776e+06	131109	2.11272e+06	284236	1.15742e+06	1.01887e+06	2.10905e+06	1.82468e+06	2.262e+06
128.018851961739 / 1525.5008	967151	1.32301e+06	698314	855929	668630	1.00076e+06	1.15084e+06	1.17148e+06	289140	483707	434482	378511	781077	1.93488e+06	491816	1.90183e+06	910563	1.12304e+06	1.27581e+06	932258	2.08477e+06	858612	529033	4.46975e+06	1.07171e+06	759179	2.20649e+06	1.20818e+06	869207	1.13074e+06	761969	772035	302940	1.6783e+06	1.47463e+06	501976	669873	2.58926e+06	1.07212e+06	4.97375e+06	2.46163e+06	1.87686e+06	3.17347e+06	1.50045e+06	1.06604e+06	1.5966e+06	3.35786e+06	2.46073e+06	1.85172e+06
128.075601783165 / 64.93685	203876	347161	156547	246774	188804	264402	388013	342464	99543.7	125529	124067	76475.8	317794	783623	160252	691273	262283	362832	634533	254755	779270	232896	111058	1.22948e+06	196233	184291	633486	450179	297247	373960	163102	187808	119657	628757	248024	164874	176139	1.00655e+06	242551	1.93453e+06	217861	48292.8	543233	46916.1	122484	281908	452428	342500	134982
128.106549940575 / 1178.009	74459.3	69788.3	31677.2	59083.3	14631.7	52229.8	63939.9	56988.5	17035.7	17274.3	27326.4	14036.3	36591.9	139430	29841.2	111684	654226	830986	1.59844e+06	62193	1.82983e+06	350506	14229.9	1.45697e+06	26028.9	66769.8	166756	37316.4	74578.4	56254.8	312964	342559	121720	617625	253026	119582	155146	344692	132508	462077	12951.7	17589.9	0	25094.1	26388.4	12416.7	254697	13382.1	43446.6
128.106511490461 / 1373.6076	77817	243873	73721.4	110039	30320.7	26138.5	46651.1	71615.9	20667.5	29221.8	35858.6	12352.5	38735	262523	114103	91936.8	38838.8	29516.2	195065	96502.8	958487	82454.2	28572.2	819561	66433.9	109035	339873	324628	68442.1	48964.4	151627	169602	91284.6	351109	197652	117897	96536.1	582233	336948	202778	10134.6	15785	0	5571.99	9772.92	112032	33337.5	74448.1	70656.7
128.491144470109 / 1558.43685	638086	1.0821e+06	507927	803111	601009	846709	1.11075e+06	795110	188738	494394	421466	392044	613318	1.80907e+06	562348	1.69423e+06	966880	1.20644e+06	1.25096e+06	590493	1.84973e+06	726219	567334	3.05703e+06	1.07645e+06	1.09772e+06	2.88322e+06	1.37762e+06	926681	1.17889e+06	957478	912895	348443	1.94649e+06	1.63236e+06	743227	821610	3.42188e+06	1.29721e+06	2.48764e+06	1.5029e+06	636277	881302	254398	223171	365467	785779	585552	535518
128.932192867438 / 1514.2815	13281	0	8148.59	0	0	0	0	0	2666.86	0	0	0	0	10053.6	3496.31	12393.5	13078.7	16483.9	19074.4	5165.79	0	0	0	340781	7178.35	9620.69	0	9245.26	12595.9	16021.2	13407.4	0	0	14301.9	10247.2	3643.76	0	19308.3	8494.04	0	8403.92	34483.3	0	35889.3	2614.56	26928.4	0	51293.8	5889.54
128.950407162658 / 1560.708	1.6476e+06	2.471e+06	1.03756e+06	2.46989e+06	1.35889e+06	3.04688e+06	2.54827e+06	2.15782e+06	617200	1.52075e+06	1.04702e+06	1.23848e+06	2.62166e+06	6.61288e+06	1.31536e+06	4.4673e+06	1.87075e+06	2.58985e+06	3.23006e+06	2.71114e+06	5.49664e+06	1.98477e+06	1.86648e+06	8.2976e+06	2.3093e+06	3.26848e+06	9.35568e+06	5.06621e+06	2.16916e+06	2.63554e+06	1.88839e+06	3.22437e+06	826022	5.14669e+06	3.65908e+06	1.34222e+06	2.01407e+06	7.31482e+06	4.77278e+06	2.36175e+07	3.69103e+06	3.97465e+06	6.02424e+06	1.70975e+06	1.534e+06	2.26606e+06	3.46981e+06	2.43115e+06	1.11094e+06
128.95040007374 / 1610.2294	6.93313e+06	8.39232e+06	5.4294e+06	8.98047e+06	7.23424e+06	1.09078e+07	1.23493e+07	1.26415e+07	2.93759e+06	3.9842e+06	5.20073e+06	4.18571e+06	8.6072e+06	2.36918e+07	6.83086e+06	2.07702e+07	9.69274e+06	1.33051e+07	1.65938e+07	1.04088e+07	2.56699e+07	9.90408e+06	6.78476e+06	4.21416e+07	1.26399e+07	1.19321e+07	3.08016e+07	1.85411e+07	1.15955e+07	1.36103e+07	1.02792e+07	1.12653e+07	3.92912e+06	8.68818e+06	2.11975e+07	7.58171e+06	1.03885e+07	3.82358e+07	1.71295e+07	1.97768e+07	4.02211e+06	2.21238e+06	1.52058e+06	3.55209e+06	4.01163e+06	5.81622e+06	5.26778e+06	8.98737e+06	7.74576e+06
128.950317208054 / 1775.3379	1.11955e+06	2.16656e+06	505809	1.06087e+06	520372	1.30885e+06	1.03397e+06	1.58868e+06	189365	616422	606015	485295	571709	1.36974e+06	64963.2	2.68153e+06	1.24748e+06	1.56794e+06	2.18192e+06	1.12819e+06	1.58173e+06	633921	734116	5.47739e+06	1.48666e+06	1.36308e+06	3.53123e+06	2.10369e+06	841205	1.66374e+06	1.23217e+06	1.28219e+06	509694	3.11134e+06	2.52184e+06	917779	1.28242e+06	4.63957e+06	973736	8.84644e+06	378938	838116	1.92069e+06	741383	622187	1.06999e+06	2.10495e+06	1.22685e+06	719459
128.950337058465 / 1735.9706	1.12051e+06	1.34349e+06	860998	1.09579e+06	931681	1.28967e+06	1.65757e+06	1.50221e+06	396445	671721	651943	538941	1.46902e+06	2.86493e+06	835268	2.87463e+06	1.28622e+06	1.62307e+06	2.01326e+06	1.25131e+06	3.31543e+06	1.26488e+06	750692	5.74159e+06	1.5204e+06	1.3613e+06	3.68661e+06	2.17332e+06	1.18096e+06	1.65056e+06	2.38963e+06	1.37966e+06	527786	3.29687e+06	2.55437e+06	1.07342e+06	1.37564e+06	4.72169e+06	1.93549e+06	8.19045e+06	407852	960065	1.97975e+06	752554	918249	1.05449e+06	2.32325e+06	857969	1.15739e+06
128.950301521415 / 1716.5662	787024	1.11638e+06	536483	766608	711103	905814	1.17665e+06	2.23577e+06	272181	461442	456408	367632	745280	2.06587e+06	624739	2.07695e+06	976968	1.11229e+06	1.50038e+06	862749	2.38293e+06	863182	567749	1.28483e+06	1.11697e+06	956304	2.57514e+06	1.48161e+06	1.03502e+06	1.21428e+06	989648	997142	370294	2.24785e+06	1.81623e+06	699978	869000	3.49463e+06	1.49384e+06	6.3094e+06	275366	703026	1.39556e+06	524408	431407	726875	1.50562e+06	1.00973e+06	820317
128.95032511586 / 1677.8545	2.09875e+06	2.96617e+06	1.19124e+06	2.18993e+06	1.81955e+06	2.48111e+06	3.01614e+06	2.84631e+06	782140	1.22132e+06	1.18252e+06	1.01829e+06	2.1533e+06	5.32852e+06	1.62952e+06	5.32411e+06	2.46024e+06	3.22461e+06	3.88227e+06	2.32646e+06	6.4947e+06	2.43979e+06	1.44512e+06	7.30794e+06	2.92192e+06	2.69424e+06	7.27336e+06	4.08751e+06	2.85027e+06	3.32408e+06	2.7292e+06	2.67138e+06	1.0039e+06	6.39619e+06	4.96349e+06	1.834e+06	2.72061e+06	9.38861e+06	3.92836e+06	1.49794e+07	708257	1.62045e+06	3.25871e+06	1.57185e+06	1.08383e+06	1.99176e+06	5.05554e+06	2.60095e+06	2.07155e+06
128.991721566797 / 1558.48075	2.3012e+06	3.88396e+06	1.89952e+06	2.3352e+06	2.04729e+06	2.5688e+06	3.51281e+06	3.12833e+06	928889	1.28832e+06	1.30456e+06	1.09492e+06	2.53648e+06	5.87789e+06	1.90591e+06	5.6893e+06	2.92552e+06	3.3191e+06	4.75193e+06	2.78099e+06	7.77353e+06	2.88268e+06	1.7265e+06	9.74156e+06	3.43334e+06	2.80577e+06	8.06672e+06	4.40037e+06	3.17108e+06	3.36371e+06	2.84416e+06	2.61652e+06	1.04165e+06	6.44045e+06	5.32017e+06	2.11922e+06	2.70572e+06	9.67071e+06	4.30242e+06	2.01741e+07	4.82617e+06	2.95725e+06	3.84697e+06	1.03936e+06	934435	1.61484e+06	2.8625e+06	1.64346e+06	1.61136e+06
129.014103060753 / 58.2531	560962	766105	506837	439987	440125	810045	559430	603937	294844	700213	554261	300355	840136	1.10155e+06	615913	524242	721861	572401	714234	832505	541941	854366	338898	1.194e+06	452569	572508	967349	885877	339837	373945	342540	323041	169088	1.12389e+06	937222	566664	320867	1.33434e+06	378868	681682	679343	125336	792884	87612.1	383137	339917	709309	557452	676897
129.054226149316 / 996.3921	998947	1.38475e+06	624615	984353	874711	1.09891e+06	1.42669e+06	1.36386e+06	356085	597512	604408	456965	1.08922e+06	2.60088e+06	747795	2.26413e+06	1.19526e+06	1.4352e+06	1.79321e+06	1.0624e+06	2.93801e+06	1.10335e+06	633297	4.01288e+06	1.32028e+06	1.168e+06	3.08199e+06	1.84676e+06	1.20861e+06	1.46059e+06	1.09258e+06	1.13862e+06	453724	2.86917e+06	2.11268e+06	797763	1.22824e+06	4.21494e+06	1.78255e+06	8.33864e+06	1.50729e+06	73748.8	1.49212e+06	407603	368886	672387	1.33363e+06	749444	546643
129.05417465442 / 1317.0095	618438	777998	422535	513086	133754	6545.5	11868.9	8070.77	7172.08	8237.24	3337.55	3021.76	7323.2	50820.4	0	48254.9	367618	752326	645981	156399	605645	830014	14963.4	543386	125001	79647.5	274393	80457.7	268568	394654	97192.8	108097	35211.5	409618	182581	180730	158014	1.0695e+06	315725	76021.8	77108.3	9891.05	443878	25249.5	167095	323242	809302	396856	386951
129.12699986615 / 840.3018	2.89002e+06	4.13953e+06	2.12485e+06	3.00049e+06	2.72314e+06	3.98927e+06	4.5471e+06	4.36735e+06	1.23181e+06	1.90148e+06	2.11205e+06	1.5637e+06	4.57433e+06	8.86902e+06	2.63944e+06	7.50653e+06	3.21911e+06	4.13043e+06	5.26005e+06	3.65907e+06	7.86085e+06	3.45903e+06	2.27022e+06	1.25008e+07	4.17242e+06	3.55804e+06	9.85308e+06	5.73958e+06	3.79969e+06	4.45296e+06	3.145e+06	3.0949e+06	1.21874e+06	8.13428e+06	6.50553e+06	2.4719e+06	3.5523e+06	1.25539e+07	5.23294e+06	2.53495e+07	9.7815e+06	279577	6.42642e+06	606844	1.67547e+06	3.0377e+06	5.79672e+06	3.97388e+06	2.81367e+06
129.127003470523 / 1070.85405	154684	198253	87865.8	159213	145703	209407	260389	231676	37316.3	86785.4	86510.9	61536.3	166225	397540	105306	403701	214535	167489	291181	183346	426229	216868	90109.2	602882	267225	218150	605533	300173	188687	292825	151233	220614	69114.7	495508	444994	120734	231452	789040	262749	986085	164296	0	144727	53402.2	27942.3	41599.2	124040	32967.5	55360.2
129.491199431993 / 1558.349	2.67038e+06	4.81296e+06	2.37839e+06	3.15873e+06	2.40073e+06	3.39017e+06	4.42367e+06	4.08832e+06	1.04173e+06	1.82519e+06	1.66436e+06	1.4559e+06	3.04329e+06	7.25035e+06	2.38176e+06	7.31452e+06	3.71137e+06	3.89724e+06	5.09015e+06	3.43279e+06	9.81727e+06	3.77153e+06	2.09091e+06	1.0276e+07	4.28368e+06	3.89917e+06	1.01505e+07	4.96402e+06	3.78017e+06	4.06354e+06	3.6496e+06	3.29796e+06	1.34765e+06	7.97141e+06	6.60889e+06	3.04312e+06	3.84523e+06	1.21531e+07	5.31044e+06	1.19069e+07	6.77591e+06	3.44652e+06	3.68036e+06	1.7356e+06	1.40226e+06	2.08495e+06	4.15113e+06	2.29182e+06	1.99977e+06
129.958247121312 / 1559.644	1.04138e+07	2.67702e+06	6.72195e+06	2.0237e+06	1.72791e+06	2.29863e+06	1.62526e+07	1.50492e+07	681474	7.08873e+06	6.79827e+06	5.53291e+06	1.92209e+06	3.01769e+07	1.52266e+06	2.81791e+07	2.32342e+06	3.16843e+06	2.14269e+07	1.35594e+07	5.92688e+06	1.45211e+07	1.30318e+06	1.09969e+07	1.74166e+07	2.4081e+06	6.17271e+06	3.72436e+06	1.3768e+07	3.01462e+06	2.33498e+06	2.51537e+06	1.03553e+06	3.69185e+07	2.69641e+07	1.03107e+07	1.47375e+07	4.82122e+07	2.08308e+07	1.6733e+08	2.41882e+07	1.44809e+07	8.16813e+06	2.01946e+06	1.70167e+06	2.4411e+06	5.23603e+06	3.29735e+06	2.14798e+06
129.958256781836 / 1598.5831	2.13851e+07	2.89821e+07	1.4015e+07	2.13654e+07	1.87927e+07	2.56294e+07	3.1487e+07	3.08177e+07	8.78072e+06	1.39696e+07	466329	1.07513e+07	2.2923e+07	5.70056e+07	1.65606e+07	1.40748e+06	696122	3.44995e+07	4.24221e+07	2.48948e+07	6.9458e+07	2.65073e+07	1.54322e+07	2.77011e+06	3.15171e+07	939992	7.07996e+07	4.04359e+07	2.80629e+07	3.32958e+07	2.63486e+07	2.63731e+07	1.01423e+07	6.8911e+07	1.77526e+06	1.90995e+07	2.73483e+07	9.71096e+07	1.60256e+06	1.45015e+08	4.43154e+07	3.04523e+07	4.69527e+07	1.70596e+07	1.23644e+07	2.22538e+07	4.42965e+07	1.2714e+06	2.23319e+07
129.978725157958 / 58.7401	1.74328e+06	1.55548e+06	762471	1.04162e+06	898962	1.05709e+06	1.23481e+06	1.64748e+06	647029	973756	1.15912e+06	648792	1.19555e+06	1.36113e+06	841649	8.00313e+06	1.31058e+06	1.44621e+06	1.38412e+06	1.68318e+06	1.07675e+07	1.21662e+06	4.11697e+06	1.29729e+06	1.35968e+06	1.38127e+06	1.35296e+06	1.37668e+06	1.17082e+06	1.04259e+06	1.04927e+06	782012	379899	589634	1.41413e+06	770629	785208	1.68817e+06	1.15754e+06	2.92691e+07	1.37783e+06	646958	8.4991e+06	3.06381e+06	1.35365e+06	944873	1.39872e+06	1.3318e+06	3.58937e+06
129.978782885001 / 1531.1823	1.05113e+07	1.46449e+07	6.92081e+06	8.88581e+06	7.74956e+06	1.08075e+07	1.25282e+07	1.22207e+07	3.10878e+06	5.1859e+06	4.81986e+06	3.81852e+06	8.00646e+06	2.05435e+07	5.67835e+06	1.85421e+07	9.04672e+06	1.00715e+07	1.23626e+07	7.22257e+06	2.04931e+07	7.88859e+06	5.23201e+06	6.68082e+07	9.39497e+06	8.05003e+06	1.9847e+07	1.06109e+07	8.42573e+06	9.45465e+06	7.8924e+06	6.8968e+06	2.91619e+06	1.79998e+07	1.58331e+07	6.28609e+06	6.70479e+06	2.35684e+07	1.08378e+07	4.24745e+07	3.57865e+07	4.37999e+07	6.54686e+07	2.68154e+07	1.77728e+07	3.05584e+07	6.05696e+07	4.27053e+07	3.33927e+07
129.987103986283 / 1493.00705	3.4416e+06	4.702e+06	1.71529e+06	3.01082e+06	2.36792e+06	3.40826e+06	4.1646e+06	3.94035e+06	1.07758e+06	1.78703e+06	1.88757e+06	1.49566e+06	3.1893e+06	8.02218e+06	2.32945e+06	7.83262e+06	3.62499e+06	4.85577e+06	6.0678e+06	3.61018e+06	1.02262e+07	3.82896e+06	2.83979e+06	1.88815e+07	4.61089e+06	4.17056e+06	1.02804e+07	5.90294e+06	3.93887e+06	5.1363e+06	3.67235e+06	3.72592e+06	1.45584e+06	9.78846e+06	7.47264e+06	2.74133e+06	3.57484e+06	1.41651e+07	5.65121e+06	4.92247e+07	1.88902e+06	3.4094e+06	6.65686e+06	3.84463e+06	1.5882e+06	3.53695e+06	7.56556e+06	4.10585e+06	3.05677e+06
130.007569281229 / 1575.22315	3.90056e+07	5.40942e+07	2.55901e+07	3.91188e+07	3.40154e+07	5.41905e+07	5.91085e+07	5.59219e+07	1.64656e+07	2.57056e+07	2.53008e+07	2.00777e+07	4.29507e+07	1.06188e+08	3.10356e+07	9.72764e+07	4.51829e+07	6.2909e+07	6.93318e+07	5.2375e+07	1.43814e+08	4.97182e+07	3.43281e+07	1.76081e+08	2.76354e+07	6.12345e+07	1.20714e+08	6.88265e+07	5.92645e+07	6.31042e+07	4.53504e+07	5.07381e+07	2.21586e+07	1.47647e+08	1.14035e+08	3.13164e+07	5.62426e+07	1.80935e+08	6.90932e+07	3.2802e+08	8.23541e+07	5.19002e+07	8.21567e+07	3.00408e+07	2.50192e+07	3.98255e+07	7.97902e+07	5.46341e+07	4.56183e+07
130.007507746031 / 40.5148	1.02003e+07	1.36834e+07	7.14597e+06	9.37972e+06	8.71025e+06	1.20966e+07	1.28559e+07	1.30432e+07	3.82117e+06	5.81521e+06	7.83632e+06	5.08738e+06	1.02131e+07	2.03551e+07	6.64259e+06	1.98227e+07	1.09095e+07	1.44784e+07	1.64429e+07	1.08006e+07	2.6148e+07	1.26968e+07	7.3831e+06	2.24056e+07	1.52573e+07	1.25281e+07	2.61596e+07	1.81913e+07	1.26755e+07	1.43671e+07	1.21864e+07	1.46325e+07	5.53821e+06	2.48242e+07	1.2891e+07	1.0081e+07	1.40682e+07	4.0856e+07	1.55403e+07	8.82736e+07	2.02993e+07	1.80243e+07	1.20326e+07	8.03936e+06	6.52951e+06	1.07168e+07	1.90963e+07	1.47001e+07	5.72647e+06
130.007524740793 / 1714.605	8.92758e+06	1.24237e+07	5.68743e+06	8.67949e+06	7.58741e+06	1.05717e+07	1.31078e+07	1.26567e+07	3.52762e+06	4.49284e+06	7.91375e+06	4.30579e+06	9.05659e+06	2.30676e+07	1.29263e+07	3.55187e+07	1.04316e+07	1.29085e+07	1.72487e+07	1.0156e+07	2.88132e+07	1.05499e+07	6.29509e+06	4.47e+07	1.00903e+07	1.10851e+07	2.92078e+07	2.56379e+07	1.1624e+07	1.14931e+07	6.98383e+06	1.04766e+07	4.01615e+06	1.56558e+07	2.00353e+07	7.59939e+06	1.09101e+07	3.87523e+07	1.65611e+07	7.01162e+07	1.73597e+07	1.37336e+07	2.21229e+07	8.85133e+06	5.90147e+06	1.00914e+07	1.9722e+07	1.39092e+07	1.04279e+07
130.007520912815 / 1728.7411	6.62141e+06	8.98249e+06	6.16875e+06	7.22263e+06	5.51309e+06	7.51584e+06	9.44695e+06	8.81923e+06	1.12537e+06	3.87997e+06	3.98605e+06	3.04446e+06	6.26945e+06	1.62284e+07	4.80069e+06	1.58795e+07	7.02536e+06	9.16022e+06	1.22236e+07	9.59535e+06	2.09907e+07	7.2613e+06	3.44314e+06	1.48308e+08	9.20168e+06	8.1913e+06	1.44809e+07	1.14585e+07	8.44795e+06	9.74224e+06	7.66692e+06	7.48705e+06	2.93647e+06	2.05206e+07	1.2913e+07	5.39849e+06	7.81204e+06	2.75907e+07	1.18047e+07	4.98193e+07	1.95701e+07	1.00902e+07	1.60078e+07	5.72494e+06	4.24983e+06	7.45373e+06	1.46865e+07	7.18054e+06	7.53375e+06
130.007500727067 / 1766.6425	6.47581e+06	1.29766e+07	4.20738e+06	6.3073e+06	5.38967e+06	742186	9.26556e+06	8.9223e+06	237455	3.99387e+06	3.90488e+06	2.95368e+06	6.40253e+06	1.69454e+07	4.85557e+06	2.5361e+07	7.22881e+06	9.5727e+06	1.16933e+07	7.0669e+06	2.04e+07	7.74842e+06	4.49074e+06	3.29128e+07	8.90836e+06	8.12253e+06	2.00645e+07	1.1828e+07	7.77358e+06	9.54005e+06	7.62678e+06	7.26239e+06	2.90381e+06	1.89877e+07	1.89437e+07	5.43703e+06	7.39971e+06	4.68813e+07	1.14566e+07	5.29177e+07	8.44141e+06	9.83839e+06	3.69296e+07	511430	2.45064e+06	7.47661e+06	1.4038e+07	9.16951e+06	7.4671e+06
130.007510909515 / 122.7163	1.09679e+07	1.61302e+07	7.43441e+06	1.07137e+07	1.02552e+07	1.32763e+07	1.79864e+07	1.6665e+07	3.81327e+06	7.14635e+06	8.02524e+06	5.1303e+06	1.19162e+07	3.05005e+07	8.58202e+06	3.14502e+07	1.38096e+07	1.61428e+07	2.38846e+07	1.24863e+07	5.50439e+07	1.41419e+07	7.6243e+06	6.82499e+07	1.6908e+07	1.51923e+07	4.43282e+07	2.33352e+07	1.46977e+07	1.77254e+07	1.30691e+07	1.41398e+07	5.20814e+06	4.07985e+07	3.12729e+07	9.99625e+06	1.46581e+07	6.11635e+07	2.18239e+07	1.17e+08	3.42145e+07	2.8192e+07	4.12568e+07	1.39429e+07	7.39302e+06	1.26612e+07	2.83895e+07	1.9544e+07	1.4452e+07
130.007520370937 / 538.4245	5.51571e+06	7.92063e+06	3.05375e+06	5.29533e+06	4.29591e+06	6.73259e+06	8.65431e+06	8.5902e+06	1.5685e+06	3.10485e+06	3.20491e+06	2.21076e+06	5.72754e+06	1.72696e+07	3.68888e+06	1.68189e+07	6.99546e+06	8.06902e+06	1.17331e+07	6.01328e+06	1.91838e+07	6.97503e+06	3.6816e+06	4.86806e+07	8.52906e+06	7.5988e+06	2.29502e+07	1.07919e+07	7.44001e+06	8.8684e+06	6.50374e+06	6.0788e+06	1.82819e+06	1.75564e+07	1.47902e+07	3.89575e+06	6.9361e+06	2.923e+07	1.14754e+07	7.94892e+06	1.76784e+07	1.02078e+07	2.63188e+07	5.08524e+06	3.28309e+06	5.66453e+06	1.26856e+07	9.14349e+06	6.31893e+06
130.007541832242 / 499.3455	6.40152e+06	9.49901e+06	4.0403e+06	6.4717e+06	5.4597e+06	8.43023e+06	1.01577e+07	1.0207e+07	2.09531e+06	3.80597e+06	3.29036e+06	2.73562e+06	6.77228e+06	3.44793e+07	4.82897e+06	3.14394e+07	8.26112e+06	1.00324e+07	1.35243e+07	7.66669e+06	2.29444e+07	8.11039e+06	4.54356e+06	4.51558e+07	1.00427e+07	8.73248e+06	2.56669e+07	1.33047e+07	8.54638e+06	1.04452e+07	8.22339e+06	7.85863e+06	2.69854e+06	1.26996e+07	7.16784e+06	5.592e+06	8.37043e+06	3.21151e+07	1.28267e+07	6.73214e+07	2.06831e+07	1.23093e+07	1.67424e+07	6.00306e+06	4.05557e+06	7.47762e+06	1.53419e+07	1.03635e+07	7.73909e+06
130.016365615569 / 58.34375	198193	263904	190301	150942	189913	287704	228711	260307	112819	862944	856463	520725	343692	2.47429e+06	793268	2.06509e+06	307874	249812	339445	324359	2.82916e+06	385343	654383	4.8581e+06	214861	222036	3.11639e+06	384198	1.21622e+06	184670	218525	155029	80599.1	2.96222e+06	2.34873e+06	243602	1.22293e+06	482975	1.72916e+06	8.05441e+06	1.97116e+06	2.67229e+06	2.33976e+06	949953	146768	1.14712e+06	233141	1.54846e+06	3.07794e+06
130.049508955609 / 67.7539	6.1857e+06	1.16759e+07	1.05247e+07	5.62392e+06	1.06293e+07	1.19662e+07	1.3355e+07	6.63868e+06	3.53917e+06	8.69332e+06	9.20585e+06	5.07781e+06	1.30652e+07	3.62956e+07	1.47248e+07	4.58647e+06	1.10362e+07	1.0535e+07	2.10797e+07	8.13238e+06	8.34114e+06	1.42338e+07	6.97435e+06	1.59741e+07	9.78686e+06	5.74853e+06	2.86687e+07	2.68419e+07	9.36835e+06	8.61457e+06	8.9828e+06	1.85799e+07	6.29691e+06	5.27458e+07	3.50613e+07	1.21534e+07	1.2913e+07	2.6786e+07	5.10027e+06	1.42504e+07	7.9496e+06	5.42569e+06	2.01194e+07	2.20892e+06	3.33153e+06	7.08415e+06	1.86787e+07	1.10816e+07	1.03213e+07
130.085858834919 / 64.2772	523944	1.11763e+06	471673	636045	529248	1.23377e+06	1.03563e+06	880596	219489	314675	391870	274356	1.02998e+06	3.32417e+06	517162	2.71048e+06	485880	531156	1.56462e+06	748600	1.87605e+06	399589	358552	7.13908e+06	804918	639957	2.06855e+06	1.10555e+06	800510	907999	757431	795670	214953	2.9369e+06	1.45902e+06	433632	531244	4.85994e+06	1.31572e+06	7.59848e+06	603660	208185	1.06608e+06	261280	208150	473853	1.11163e+06	579141	1.08888e+06
130.13034560299 / 840.61705	192326	292636	146058	189677	169987	220935	318601	294248	84624.5	134884	143701	102648	293741	602249	166308	501209	205797	242646	339278	261223	555345	230411	138890	797055	280441	179888	607260	380042	235081	277675	177635	175579	78966.7	491067	384727	135830	220240	755610	332785	1.68687e+06	711122	86760.8	456772	62164.2	79793.7	156160	330061	255033	195694
130.158643719827 / 70.1873	5.8747e+06	5.27126e+06	985884	2.20134e+06	2.36077e+06	2.72597e+06	3.31368e+06	5.40551e+06	1.75877e+06	4.46665e+06	5.35225e+06	1.29318e+06	3.57302e+06	7.89552e+06	1.41168e+06	6.74426e+06	4.73547e+06	4.25859e+06	6.32823e+06	4.87079e+06	1.7671e+07	2.79941e+06	1.4101e+06	2.73891e+07	7.45673e+06	7.023e+06	1.34653e+07	5.83826e+06	4.31855e+06	3.33136e+06	3.19294e+06	2.9689e+06	1.423e+06	8.07838e+06	5.02124e+06	2.50291e+06	2.96132e+06	1.18122e+07	4.32464e+06	1.90663e+07	7.60534e+06	267330	8.09112e+06	153543	6.05675e+06	2.27609e+06	4.99609e+06	4.2316e+06	2.07477e+06
130.158579343185 / 1518.9785	1.17976e+06	1.60618e+06	807288	1.26702e+06	1.16742e+06	1.50097e+06	1.83278e+06	1.88273e+06	461984	1.00954e+06	830128	603362	1.31616e+06	3.39938e+06	942125	3.00571e+06	1.45829e+06	1.86387e+06	2.35957e+06	1.43197e+06	4.09394e+06	1.44696e+06	920730	6.41235e+06	1.78722e+06	1.58576e+06	3.43515e+06	2.23646e+06	1.53181e+06	1.80053e+06	1.60372e+06	1.45251e+06	568303	3.87826e+06	2.89938e+06	1.05925e+06	1.59884e+06	5.53115e+06	2.24197e+06	3.04078e+06	577326	565425	1.19001e+06	278538	387169	465463	795637	640525	677913
130.491527805583 / 1558.4054	3.17866e+07	4.41262e+07	2.28777e+07	3.13592e+07	2.57355e+07	3.74191e+07	4.1884e+07	3.70284e+07	1.21311e+07	1.76161e+07	1.75472e+07	1.41426e+07	2.90093e+07	7.87977e+07	2.41307e+07	7.62483e+07	3.76115e+07	4.13584e+07	5.27897e+07	3.32023e+07	8.17801e+07	3.23083e+07	2.12582e+07	1.16356e+08	4.29049e+07	3.82043e+07	1.05527e+08	5.43671e+07	3.8374e+07	4.31249e+07	3.45374e+07	3.59253e+07	1.32977e+07	8.30083e+07	6.76833e+07	2.70846e+07	3.51404e+07	1.21467e+08	5.32348e+07	1.24453e+08	6.52455e+07	3.6879e+07	4.20983e+07	1.64309e+07	1.14646e+07	2.32619e+07	3.82385e+07	2.54423e+07	2.49651e+07
130.491464730598 / 70.5634	773035	1.17299e+06	416024	626468	666575	1.21456e+06	1.31933e+06	1.20766e+06	213242	299485	250392	232538	488306	2.3464e+06	426607	1.85315e+06	895810	941709	2.19191e+06	678927	3.02771e+06	1.01211e+06	386730	5.60057e+06	1.16391e+06	1.10329e+06	3.57103e+06	1.64826e+06	1.26597e+06	1.44772e+06	847725	921064	243240	4.41966e+06	2.7416e+06	574093	1.83108e+06	5.46482e+06	2.37159e+06	1.26949e+07	1.77166e+06	1.66324e+06	1.72012e+06	634500	224821	707327	2.06495e+06	1.29192e+06	1.4388e+06
130.491484310334 / 1610.9167	4.74962e+06	7.05415e+06	3.40087e+06	5.15636e+06	4.33084e+06	5.97988e+06	7.2895e+06	7.36591e+06	2.07799e+06	3.1731e+06	3.23715e+06	2.51122e+06	5.75456e+06	1.38747e+07	4.19286e+06	1.32361e+07	6.54802e+06	7.92942e+06	1.01267e+07	5.99105e+06	1.70793e+07	6.11233e+06	3.73338e+06	3.26152e+07	7.63153e+06	6.97496e+06	1.69838e+07	1.00003e+07	7.40371e+06	835543	6.64268e+06	6.6816e+06	2.44391e+06	1.66474e+07	1.28366e+07	4.72889e+06	6.88607e+06	2.4884e+07	1.01441e+07	2.85409e+07	8.27298e+06	5.68833e+06	9.42619e+06	3.32689e+06	2.10702e+06	4.33353e+06	8.7198e+06	5.75237e+06	4.19772e+06
130.521566649649 / 1525.0882	741935	1.12319e+06	425370	703265	537709	729490	738507	721974	218379	330975	304529	243115	459944	1.20178e+06	393335	1.26273e+06	597135	691026	719051	478559	1.16626e+06	452417	337174	5.39627e+06	560115	387266	1.00483e+06	654415	448140	499309	547141	400578	145763	1.42903e+06	966806	304494	373691	1.24678e+06	629801	1.41454e+07	1.6297e+06	2.48561e+06	4.24183e+06	1.93763e+06	1.44356e+06	2.61558e+06	4.49954e+06	3.30886e+06	2.33105e+06
130.521239160903 / 1554.64975	2.89713e+07	4.25264e+07	560790	1.40138e+06	1.26571e+06	3.52704e+07	1.83e+06	1.9937e+06	556354	1.80631e+07	946377	738431	1.50586e+06	3.7653e+06	2.47486e+07	7.5511e+07	3.95999e+07	2.52812e+06	5.44302e+07	1.62347e+06	4.8462e+06	1.56182e+06	1.15243e+06	1.16827e+08	2.09157e+06	2.06818e+06	4.22312e+06	5.55427e+07	1.77683e+06	2.24467e+06	1.7045e+06	1.63317e+06	743556	3.10236e+06	7.07198e+07	1.43077e+06	2.08093e+06	6.71109e+06	2.72655e+06	2.07607e+08	5.13765e+07	3.56239e+07	4.40394e+07	1.57192e+07	1.10095e+07	2.07254e+07	4.21375e+07	2.87433e+07	2.15576e+07
130.525293609112 / 68.4631	590849	949112	295346	461757	511084	939008	930707	934588	160915	194579	163782	169355	344274	1.84815e+06	296324	1.60226e+06	682260	696922	1.71482e+06	485257	2.4642e+06	809173	270280	1.79869e+06	892434	871112	2.88977e+06	1.25905e+06	961519	1.12794e+06	764852	684828	174544	1.18107e+06	2.19576e+06	415567	1.06279e+06	4.35157e+06	1.86016e+06	1.0514e+07	1.51145e+06	1.09361e+06	1.69031e+06	278797	152515	532937	1.6721e+06	1.01357e+06	1.20637e+06
130.966058229219 / 1611.6352	6.80844e+06	1.01861e+07	4.39369e+06	7.7825e+06	6.2062e+06	6.36087e+06	1.07352e+07	1.02416e+07	1.62982e+06	4.8774e+06	4.58993e+06	3.63591e+06	7.12665e+06	1.9944e+07	2.65885e+06	1.06633e+07	8.44589e+06	1.10991e+07	1.48374e+07	8.36118e+06	2.38139e+07	9.55184e+06	5.61376e+06	3.50815e+07	1.06674e+07	9.59673e+06	7.33844e+06	1.42468e+07	9.59283e+06	6.68151e+06	3.00206e+06	6.20425e+06	3.5785e+06	2.28599e+07	1.65672e+07	5.93039e+06	8.52464e+06	3.06621e+07	1.41719e+07	6.06029e+07	2.8416e+06	3.15528e+06	7.11196e+06	2.9718e+06	2.92614e+06	4.05011e+06	9.90441e+06	7.22579e+06	5.93746e+06
130.965068167263 / 57.4618	656909	753298	329374	406379	409767	523893	574561	782701	278448	356338	547701	249080	498515	914361	433925	950354	661500	619405	835944	656861	797618	492855	378993	1.49822e+06	658556	742480	1.05588e+06	837833	661619	579258	482523	428280	202421	845396	727772	402437	548094	1.27096e+06	836926	2.19754e+06	812223	250431	486022	186096	435467	448781	324405	670761	1.0558e+06
130.964651538876 / 85.876	121970	163920	57924	137155	107532	139743	167677	127886	13731.4	41671.8	44075.8	29659.7	123061	299833	49753	272741	152079	150536	264099	117371	405705	125005	42474.2	749150	210476	155429	471320	259827	164941	209183	143454	150769	24847.8	489475	378356	82251.7	218269	593650	264469	1.32857e+06	614247	118113	364644	44606.2	83586.5	147730	302989	218159	227580
130.993202586383 / 1558.2601	2.05112e+06	2.70526e+06	1.36062e+06	1.58335e+06	1.3382e+06	2.03304e+06	2.69186e+06	2.47593e+06	649246	1.11022e+06	1.11155e+06	879428	1.90441e+06	4.25243e+06	1.36173e+06	4.81549e+06	2.33203e+06	2.449e+06	2.90245e+06	1.95167e+06	5.56331e+06	2.02119e+06	1.50262e+06	8.20015e+06	2.59614e+06	2.34766e+06	7.47592e+06	3.15532e+06	2.30593e+06	2.54054e+06	2.19958e+06	2.07878e+06	821485	5.1756e+06	4.11158e+06	1.63492e+06	2.14537e+06	7.41383e+06	3.02023e+06	1.27037e+07	3.14745e+06	1.79402e+06	2.45702e+06	806800	688156	994541	2.26536e+06	1.49932e+06	1.10621e+06
131.021882057874 / 1522.38675	162588	110126	17865.9	21712.9	3989.14	64801.2	23291.9	42142.7	0	31454.3	17551.6	6929.75	35347.4	0	31353.9	45562.7	19701.8	32370.6	45028.3	41126.9	25651.2	17534.8	0	1.07678e+06	9432.65	7995.23	84729.2	11180.1	31328	22359.5	7424.66	34499.9	14243.4	0	22869.6	35148.5	8377.6	0	0	215787	14870.7	98734.4	636369	310778	274456	522195	89595.4	659852	487614
131.161970313971 / 69.95055	194615	179842	16946.5	11449.4	40949.5	70359.4	0	234350	0	100934	140330	23150.3	32354.1	63329.8	0	420925	54600	116151	77903.1	104679	1.23106e+06	0	0	1.46451e+06	205741	324796	710576	101843	12223	30818.4	83740	25117	42768.2	274988	96359.8	65885.8	4817.33	260615	22694.4	843536	210029	0	478036	0	302450	122959	0	62983.5	174903
131.533127583893 / 1532.9268	3.31716e+06	2.36465e+06	1.59634e+06	2.47261e+06	2.2644e+06	3.95383e+06	4.91054e+06	4.68337e+06	1.23599e+06	1.55049e+06	1.77923e+06	1.19709e+06	3.49861e+06	1.02027e+07	2.0432e+06	6.11559e+06	3.05728e+06	4.00627e+06	5.08973e+06	2.90593e+06	1.19121e+07	3.21549e+06	1.72243e+06	1.39765e+07	3.52922e+06	4.58066e+06	8.3892e+06	5.26688e+06	3.99021e+06	3.86127e+06	2.91489e+06	3.11848e+06	1.70202e+06	8.24008e+06	5.91986e+06	2.54548e+06	3.85072e+06	1.58215e+07	5.37461e+06	1.27047e+07	665301	1.24792e+06	2.94815e+06	600695	610489	927077	1.36177e+06	1.2326e+06	1.15372e+06
131.92936432792 / 81.18545	469981	982219	349164	596712	511520	828356	892608	909429	122237	335076	190890	158123	744335	1.90132e+06	413178	1.76908e+06	922897	1.1011e+06	1.23261e+06	661171	1.39196e+06	805680	312923	2.81252e+06	755076	556787	1.57754e+06	961375	739914	760553	522374	485029	92783.9	1.35754e+06	1.14241e+06	406253	572194	2.52055e+06	716212	3.71963e+06	72154.6	133310	862433	167602	128516	527981	991218	600301	425907
131.929390586422 / 1563.85505	1.40784e+06	1.72752e+06	806448	1.30046e+06	1.16598e+06	1.67812e+06	1.82812e+06	1.72976e+06	472593	785334	707204	578461	1.46601e+06	3.4081e+06	961640	3.2591e+06	1.42807e+06	2.01152e+06	2.3995e+06	843800	3.95163e+06	1.65838e+06	897171	6.44168e+06	1.85383e+06	1.52931e+06	4.3144e+06	2.56248e+06	961929	1.95585e+06	1.01155e+06	901824	568271	2.46129e+06	1.97814e+06	1.08178e+06	1.0341e+06	5.7066e+06	1.48571e+06	3.93189e+06	1.77657e+06	1.66618e+06	3.15918e+06	691700	626136	1.06312e+06	3.18213e+06	1.37386e+06	995662
132.002758764726 / 1496.4221	5.26523e+06	8.98252e+06	4.05418e+06	7.36239e+06	4.90071e+06	7.55213e+06	9.72698e+06	8.79776e+06	2.62289e+06	4.34293e+06	4.59766e+06	3.51958e+06	6.89079e+06	1.59303e+07	4.16877e+06	1.47065e+07	8.53393e+06	1.19586e+07	9.88358e+06	8.67518e+06	2.32915e+07	8.78953e+06	5.32726e+06	3.33468e+07	9.8578e+06	8.05685e+06	2.25079e+07	1.22514e+07	7.36571e+06	9.03169e+06	7.25391e+06	8.11986e+06	2.53114e+06	1.98697e+07	1.47059e+07	5.62252e+06	8.2163e+06	2.9445e+07	1.20803e+07	4.31573e+07	5.97047e+06	5.54983e+06	9.54344e+06	4.53816e+06	2.94191e+06	5.00808e+06	1.0126e+07	7.14424e+06	4.93602e+06
132.00325972769 / 1572.5043	2.99481e+07	4.25652e+07	2.04429e+07	3.03384e+07	2.66855e+07	3.60822e+07	4.66697e+07	4.36498e+07	1.25678e+07	2.13949e+07	2.04555e+07	1.56993e+07	3.21734e+07	8.52441e+07	2.48516e+07	8.90605e+07	1.57938e+07	4.72245e+07	6.05286e+07	3.59802e+07	1.08113e+08	3.83195e+07	2.45921e+07	1.48259e+08	4.55685e+07	1.75994e+07	1.04117e+08	5.63664e+07	3.88862e+07	5.1727e+07	3.78438e+07	3.78416e+07	1.63606e+07	1.01871e+08	7.57082e+07	9.96988e+06	1.39029e+07	1.4866e+08	5.86252e+07	2.7136e+08	6.64012e+07	4.19683e+07	6.63117e+07	2.3707e+07	1.78746e+07	3.24601e+07	6.0649e+07	4.53256e+07	3.39848e+07
132.003177317307 / 1761.5433	6.81073e+06	9.39429e+06	4.32793e+06	6.80789e+06	5.88337e+06	8.33763e+06	1.02046e+07	9.60261e+06	4.09878e+06	5.4954e+06	6.89726e+06	3.3934e+06	4.2087e+06	1.77819e+07	5.0805e+06	2.66397e+07	5.7653e+06	6.16103e+06	1.28042e+07	7.64774e+06	2.1698e+07	8.21425e+06	4.50845e+06	3.4899e+07	1.01731e+07	8.62722e+06	2.53551e+07	1.29491e+07	8.66404e+06	889035	8.0607e+06	2.39708e+07	3.1572e+06	2.16257e+07	1.62222e+07	5.9918e+06	8.42175e+06	2.92861e+07	1.24981e+07	6.13907e+07	1.16015e+07	1.13169e+07	1.63262e+07	5.55998e+06	1.91686e+06	7.68836e+06	1.42153e+07	1.02528e+07	7.76253e+06
132.003197426492 / 1798.8373	3.67587e+06	5.15549e+06	2.39945e+06	3.75864e+06	3.23357e+06	4.61819e+06	5.46612e+06	5.26586e+06	1.43837e+06	2.3723e+06	2.32621e+06	1.74989e+06	2.46095e+06	9.65759e+06	2.72702e+06	9.14729e+06	4.31769e+06	7.30546e+06	8.27102e+06	4.2344e+06	1.20193e+07	4.47589e+06	2.70296e+06	1.50414e+07	5.48831e+06	4.89479e+06	1.22054e+07	6.99093e+06	4.64858e+06	4.55355e+06	4.39059e+06	4.28936e+06	2.47856e+06	1.19469e+07	7.96053e+06	2.26874e+06	4.5782e+06	1.62315e+07	6.89775e+06	3.34531e+07	5.80728e+06	5.12955e+06	8.54949e+06	3.18608e+06	2.44635e+06	4.03681e+06	7.80459e+06	5.47744e+06	4.09488e+06
132.003182325143 / 123.4844	1.51949e+07	2.16945e+07	9.03201e+06	1.52591e+07	1.3004e+07	1.84178e+07	2.42412e+07	2.27362e+07	5.18317e+06	9.03354e+06	8.68911e+06	6.76436e+06	1.58046e+07	4.25067e+07	1.06078e+07	4.08856e+07	1.79849e+07	2.12999e+07	3.09672e+07	1.67162e+07	6.98444e+07	1.88485e+07	1.00356e+07	7.39034e+07	2.31363e+07	2.05317e+07	5.72106e+07	2.97756e+07	2.0004e+07	2.46107e+07	1.75485e+07	1.79276e+07	6.47049e+06	4.37009e+07	4.16002e+07	1.30623e+07	2.0377e+07	7.7424e+07	3.08606e+07	1.23867e+08	5.59943e+07	2.90416e+07	5.28824e+07	1.53441e+07	9.44314e+06	1.65205e+07	3.45007e+07	2.44126e+07	1.55893e+07
132.003193965166 / 1730.6988	1.8194e+07	8.16744e+06	3.87101e+06	7.25393e+06	5.05624e+06	7.08669e+06	1.81165e+07	8.58198e+06	2.38816e+06	3.73322e+06	3.70132e+06	3.02325e+06	6.27381e+06	1.5576e+07	4.44625e+06	1.50131e+07	8.41633e+06	8.93637e+06	1.29429e+07	9.02093e+06	1.9405e+07	7.26729e+06	4.34068e+06	2.25686e+07	8.70256e+06	7.68946e+06	1.94114e+07	1.08851e+07	5.28231e+06	8.91415e+06	6.98075e+06	7.02347e+06	2.74801e+06	2.58288e+07	1.10046e+07	5.20228e+06	7.41724e+06	5.06342e+07	1.10776e+07	5.46017e+07	1.09472e+07	6.47687e+06	1.40095e+07	5.10691e+06	5.02949e+06	5.33688e+06	1.79654e+07	8.7483e+06	6.85118e+06
132.003209278238 / 1704.5597	7.25703e+06	1.82604e+07	4.72894e+06	7.05821e+06	6.25255e+06	8.8836e+06	7.92032e+06	1.03805e+07	2.88223e+06	4.62399e+06	4.49547e+06	3.49666e+06	7.59115e+06	1.88969e+07	9.38337e+06	1.73294e+07	8.46773e+06	1.0842e+07	1.17488e+07	8.35737e+06	2.33552e+07	8.84299e+06	5.15801e+06	2.17283e+07	1.0326e+07	9.07307e+06	2.36439e+07	1.19419e+07	9.22199e+06	8.72354e+06	8.44132e+06	8.12124e+06	3.29199e+06	2.28561e+07	1.28551e+07	7.11691e+06	9.05734e+06	3.18955e+07	1.35123e+07	5.94715e+07	1.31045e+07	1.05306e+07	1.69069e+07	6.02023e+06	4.41481e+06	8.02686e+06	1.57886e+07	1.18198e+07	8.31106e+06
132.003202982546 / 1752.3722	5.79544e+06	4.15177e+06	3.78174e+06	5.88587e+06	6.89422e+06	7.14001e+06	9.00968e+06	8.17801e+06	2.39461e+06	3.75603e+06	3.76949e+06	2.94586e+06	600285	1.59243e+07	4.78997e+06	1.53206e+07	6.97296e+06	8.83016e+06	1.11185e+07	6.67881e+06	1.91868e+07	7.12315e+06	4.31341e+06	2.41221e+07	8.6236e+06	7.53416e+06	1.96649e+07	1.12492e+07	7.34691e+06	8.99787e+06	6.99586e+06	6.96981e+06	3.1842e+06	1.83388e+07	5.93383e+06	4.45394e+06	7.49195e+06	2.52847e+07	1.09472e+07	3.13422e+07	1.03372e+07	8.3856e+06	1.3848e+07	4.98271e+06	3.90593e+06	6.63677e+06	1.24396e+07	8.88754e+06	1.21874e+07
132.003206667503 / 504.4614	7.92399e+06	1.18785e+07	5.06018e+06	9.09279e+06	7.16189e+06	1.00642e+07	1.35746e+07	1.32774e+07	2.54945e+06	4.79349e+06	4.34757e+06	3.36204e+06	9.17669e+06	2.52631e+07	5.84041e+06	2.54425e+07	9.69481e+06	1.3687e+07	1.77824e+07	9.8374e+06	3.28307e+07	1.09335e+07	5.74428e+06	4.20434e+07	1.41804e+07	1.22e+07	2.11265e+07	1.64541e+07	1.12544e+07	1.35442e+07	1.00025e+07	9.90539e+06	3.12974e+06	3.19773e+07	2.6414e+07	7.52729e+06	1.20812e+07	4.3554e+07	1.77295e+07	9.1827e+07	2.49231e+07	1.54398e+07	2.12712e+07	7.72473e+06	4.86858e+06	8.97729e+06	1.97134e+07	1.28643e+07	1.04822e+07
132.040301637202 / 1525.7327	3.22371e+06	4.38777e+06	2.06431e+06	2.90898e+06	2.25247e+06	3.31608e+06	4.07803e+06	3.29124e+06	938655	1.49876e+06	1.42417e+06	1.24455e+06	2.49711e+06	6.16275e+06	1.70478e+06	5.79906e+06	2.77129e+06	3.30539e+06	3.90365e+06	2.28196e+06	6.36084e+06	2.45593e+06	1.77174e+06	2.08574e+07	2.90825e+06	2.7096e+06	6.32561e+06	3.57176e+06	2.71978e+06	3.07643e+06	2.4773e+06	2.31759e+06	928833	6.0375e+06	5.06035e+06	1.92374e+06	2.16497e+06	8.05028e+06	3.30228e+06	3.43198e+06	1.17831e+07	1.23218e+07	1.96883e+07	8.78843e+06	6.60226e+06	1.07719e+07	2.01794e+07	1.4846e+07	1.0446e+07
132.076423638117 / 67.412	3.78798e+06	5.57393e+06	2.81215e+06	3.79632e+06	5.59816e+06	6.37497e+06	7.73184e+06	6.33181e+06	1.60103e+06	5.90574e+06	5.67908e+06	2.6752e+06	7.07974e+06	1.86541e+07	7.20446e+06	1.1444e+06	9.65139e+06	6.23463e+06	9.5611e+06	8.07764e+06	2.51345e+06	8.17781e+06	5.72e+06	1.32355e+07	5.16064e+06	5.05936e+06	1.29354e+07	9.45679e+06	3.6093e+06	4.10594e+06	5.18843e+06	5.99202e+06	2.18058e+06	1.45282e+07	9.51345e+06	5.47225e+06	5.50442e+06	1.77237e+07	5.06458e+06	8.42441e+06	3.8917e+06	31457.2	1.31454e+07	679261	3.24844e+06	4.99982e+06	1.33728e+07	8.35449e+06	3.88912e+06
132.101507617445 / 64.8708	1.63581e+07	2.8028e+07	1.62417e+07	2.02157e+07	1.65502e+07	2.79896e+07	2.61134e+07	2.27906e+07	7.78531e+06	1.35823e+07	1.60843e+07	9.76649e+06	3.70849e+07	6.96203e+07	1.77235e+07	4.71063e+07	2.85893e+07	3.58239e+07	5.77911e+07	2.42729e+07	5.73067e+07	2.73474e+07	1.38459e+07	1.04055e+08	1.8325e+07	1.37567e+07	4.60179e+07	3.0182e+07	2.20247e+07	2.5002e+07	1.7084e+07	1.69029e+07	5.19387e+06	5.16027e+07	2.51761e+07	1.34773e+07	1.48503e+07	7.8054e+07	1.94907e+07	1.52646e+08	1.98975e+07	63339.9	6.73709e+07	7.8037e+06	1.4943e+07	2.80127e+07	7.11031e+07	2.98551e+07	2.26842e+07
132.95785773869 / 84.8021	253464	326666	106310	262445	213647	278443	389078	325604	40597.7	73204.6	62202.7	52583.5	193026	599482	107246	510388	232262	373478	449779	212547	963201	263064	118692	1.88817e+06	436619	324023	902119	520900	332443	412965	285352	296366	54014.2	788334	742255	180044	396330	1.13293e+06	590243	2.95885e+06	84205.3	153972	503540	63819	68460.3	264941	553592	419331	592328
132.956507090071 / 1559.4295	2.10721e+06	2.99056e+06	1.33691e+06	2.11447e+06	1.83769e+06	2.54341e+06	2.9929e+06	2.62733e+06	768657	1.14261e+06	1.10749e+06	876710	2.02497e+06	5.01068e+06	1.58829e+06	4.78812e+06	2.81774e+06	2.8083e+06	3.55402e+06	2.10256e+06	6.0004e+06	2.23242e+06	1.36377e+06	1.01227e+07	2.58355e+06	2.37767e+06	6.37741e+06	3.88282e+06	2.51258e+06	2.99643e+06	2.57998e+06	3.97328e+06	927636	6.28424e+06	4.72679e+06	1.68345e+06	2.53662e+06	8.5266e+06	3.60705e+06	1.40299e+07	3.09996e+06	3.61861e+06	9.34852e+06	2.17189e+06	1.30435e+06	2.80505e+06	5.12911e+06	4.99423e+06	2.04094e+06
132.956503346584 / 1606.6963	2.16847e+06	3.21375e+06	1.53906e+06	2.286e+06	1.90951e+06	2.81749e+06	3.18249e+06	3.12467e+06	863454	1.31915e+06	1.31564e+06	1.14584e+06	2.22279e+06	6.14311e+06	1.86761e+06	6.24266e+06	2.72329e+06	3.11029e+06	4.03513e+06	2.46145e+06	6.69318e+06	2.5658e+06	1.48033e+06	9.99027e+06	2.96144e+06	2.77834e+06	7.55795e+06	4.3941e+06	3.03773e+06	3.33413e+06	2.66854e+06	2.80271e+06	1.07516e+06	6.49306e+06	4.96904e+06	2.01924e+06	2.65638e+06	9.57491e+06	4.25066e+06	1.14176e+07	2.52201e+06	4.01998e+06	6.0849e+06	1.94676e+06	1.29485e+06	2.71811e+06	5.31555e+06	3.45739e+06	2.43953e+06
132.956519115627 / 1541.13065	1.11107e+06	2.0585e+06	921975	1.11879e+06	1.04809e+06	1.38028e+06	1.51596e+06	658739	1.13099e+06	747232	1.8156e+06	330806	3.37764e+06	7.9886e+06	2.55844e+06	1.69021e+06	1.40657e+06	1.55305e+06	2.32078e+06	1.49428e+06	3.47748e+06	1.27005e+06	828423	4.47735e+06	4.33006e+06	1.47792e+06	2.0268e+06	2.40809e+06	4.1584e+06	1.79395e+06	1.09969e+06	1.50775e+06	538010	4.06196e+06	3.10386e+06	1.11207e+06	1.69023e+06	4.9488e+06	2.32083e+06	6.61375e+06	4.88666e+06	1.69742e+06	2.23128e+06	817896	648598	1.16801e+06	1.97941e+06	1.70095e+06	1.11425e+06
133.034172421672 / 83.77485	129213	212249	73646.9	137592	127590	185003	252797	186647	25252.5	61105	61196.9	60424.2	149317	372856	80324.4	302445	187980	229429	281448	143171	477361	171829	118146	824013	224008	177594	554469	309940	181186	243794	171131	204604	27670.7	536319	422089	102713	201231	668933	297080	1.59363e+06	301917	134432	348078	55784.8	59636.7	158192	311159	226653	556129
133.041121581477 / 1524.576	259445	365337	134753	201457	163710	251719	345781	262169	67534.8	107543	146610	90619.6	191769	446804	147862	433452	190630	241684	294362	181014	473635	209783	145755	1.18315e+06	195346	241143	534955	288510	169737	172910	153455	213670	64647.7	472263	223946	160103	199590	351773	186008	3.6685e+06	970755	852562	1.47256e+06	849624	449881	976752	1.49076e+06	1.46954e+06	850001
133.085540968682 / 1666.71005	1.09348e+07	2.90417e+07	3.4906e+06	9.60085e+06	9.64858e+06	1.34886e+07	7.61901e+06	1.28902e+07	6.46757e+06	1.17021e+07	6.5166e+06	7.32998e+06	1.22401e+07	3.43332e+07	1.32914e+07	1.55015e+07	1.50624e+07	2.09336e+07	1.99637e+07	2.05651e+07	3.04135e+07	6.90256e+06	7.31342e+06	5.15267e+07	1.69688e+07	5.52043e+06	3.14181e+07	2.37552e+07	5.27469e+06	1.93927e+07	5.04386e+06	5.97551e+06	2.50147e+06	3.32155e+07	1.58325e+07	4.13544e+06	2.67435e+07	3.95194e+07	842472	4.56387e+07	1.11537e+07	1.52775e+07	2.54728e+07	9.60216e+06	8.08746e+06	1.21506e+07	2.32275e+07	8.8402e+06	1.31215e+07
133.085546584754 / 533.26465	2.7061e+06	3.22498e+06	1.41947e+06	2.45586e+06	1.9566e+06	2.59198e+06	3.77708e+06	3.55609e+06	457626	1.09199e+06	1.18872e+06	859569	2.33867e+06	6.27792e+06	1.4153e+06	3.81005e+06	2.70256e+06	2.84416e+06	4.15105e+06	2.3167e+06	7.91087e+06	2.35018e+06	1.32418e+06	9.46727e+06	3.27599e+06	2.86918e+06	8.76535e+06	3.64391e+06	2.46951e+06	3.62259e+06	2.30134e+06	2.64375e+06	849748	7.74353e+06	5.97168e+06	1.82036e+06	2.94379e+06	1.20537e+07	4.40409e+06	4.3977e+07	2.68165e+06	1.4068e+06	6.11101e+06	1.93679e+06	1.16288e+06	2.1657e+06	5.08407e+06	3.14703e+06	2.70572e+06
133.085492352259 / 26.2586	1.70764e+07	2.4085e+07	1.1119e+07	1.684e+07	1.52913e+07	2.1091e+07	2.69302e+07	2.53956e+07	6.23394e+06	1.00555e+07	1.02013e+07	8.14482e+06	1.75746e+07	4.41748e+07	1.20519e+07	3.86694e+07	1.84129e+07	2.18147e+07	3.05592e+07	1.69774e+07	4.81523e+07	1.8215e+07	1.04533e+07	8.14517e+07	2.15055e+07	1.91345e+07	4.85837e+07	2.88378e+07	1.92065e+07	2.29745e+07	1.70314e+07	1.79905e+07	6.72033e+06	4.83802e+07	3.57772e+07	1.32152e+07	1.92417e+07	6.95774e+07	3.02122e+07	1.46806e+08	1.70994e+07	2.5779e+07	3.94266e+07	1.53225e+07	1.06954e+07	1.88578e+07	3.73099e+07	2.5386e+07	1.7686e+07
133.085498450666 / 111.3735	2.06694e+07	2.86404e+07	1.28112e+07	2.09051e+07	1.81649e+07	2.48698e+07	2.94802e+07	2.9389e+07	8.05833e+06	1.3084e+07	1.33546e+07	1.05097e+07	2.13151e+07	5.03233e+07	1.52514e+07	4.77888e+07	2.09775e+07	2.49365e+07	3.33005e+07	2.04548e+07	5.96309e+07	2.12555e+07	1.27796e+07	1.37666e+08	2.66439e+07	2.26779e+07	8.6428e+07	3.34962e+07	2.2559e+07	2.73227e+07	2.08214e+07	2.06823e+07	8.36267e+06	5.57438e+07	4.24031e+07	1.62552e+07	2.3735e+07	8.25926e+07	3.46549e+07	1.73109e+08	2.06047e+07	3.60954e+07	4.56635e+07	1.76022e+07	1.2097e+07	2.06897e+07	4.06539e+07	2.98248e+07	2.06114e+07
133.085518456858 / 351.2982	1.98781e+07	2.91489e+07	1.4035e+07	2.11043e+07	1.83925e+07	2.52212e+07	3.0921e+07	3.011e+07	8.51931e+06	1.38474e+07	1.43103e+07	1.11555e+07	2.25434e+07	5.29477e+07	1.61365e+07	4.91936e+07	2.21516e+07	2.85828e+07	3.56617e+07	2.12825e+07	5.96984e+07	2.27698e+07	1.39374e+07	1.51961e+08	2.69534e+07	2.26461e+07	5.66498e+07	3.37864e+07	2.24336e+07	2.74408e+07	2.16294e+07	2.15248e+07	8.78694e+06	5.64784e+07	4.17409e+07	1.73229e+07	2.39356e+07	8.14559e+07	3.52879e+07	1.76899e+08	1.89154e+07	2.55183e+07	4.85047e+07	1.9257e+07	1.14754e+07	2.0739e+07	3.97835e+07	2.83276e+07	2.55412e+07
133.104845860414 / 64.0953	570386	1.0012e+06	585579	827839	615449	959920	873375	822136	241760	410214	500444	317651	1.26506e+06	4.61736e+06	576728	2.86957e+06	928151	1.41979e+06	2.23344e+06	856880	4.20866e+06	956980	477351	7.00129e+06	714718	542613	3.98083e+06	1.08856e+06	816619	943878	598757	587845	504441	4.15512e+06	831834	491598	522423	5.99169e+06	731373	1.32979e+07	570653	2.4795e+06	3.60932e+06	1.33416e+06	483290	1.07679e+06	2.51959e+06	1.14387e+06	1.07831e+06
133.499553490224 / 1534.143	2.53774e+06	3.6725e+06	1.95615e+06	2.32043e+06	2.18849e+06	2.96067e+06	3.51265e+06	3.37319e+06	881054	1.30901e+06	1.26653e+06	1.1892e+06	2.30496e+06	4.56235e+06	1.71533e+06	4.99349e+06	2.37457e+06	2.64889e+06	3.56452e+06	2.06096e+06	5.40971e+06	2.1254e+06	1.54177e+06	1.41891e+07	2.86015e+06	2.23759e+06	6.39107e+06	3.53877e+06	2.56918e+06	2.6721e+06	2.12706e+06	2.30369e+06	925471	5.93271e+06	4.83222e+06	1.8835e+06	2.00812e+06	6.20056e+06	2.88265e+06	2.79798e+06	3.56957e+06	5.15636e+06	6.91002e+06	2.36674e+06	1.59885e+06	4.01155e+06	7.12109e+06	5.93158e+06	4.55187e+06
133.926408742565 / 81.55935	104866	175859	82037.1	168436	154040	197120	241765	213378	12560.3	83500.3	30454.6	32601.3	173824	452262	69594.4	440739	182946	265616	270992	163168	337429	172605	68028.7	763066	153576	131785	388938	235270	167464	108050	120009	153201	15438.8	301764	314443	76424.2	76468.8	498354	157300	1.01451e+06	4404.08	7266.8	226778	18485	17808.6	107739	289775	157021	122173
133.972073997126 / 1558.1855	1.47915e+06	1.94237e+06	935405	1.40758e+06	1.2504e+06	1.60975e+06	2.15586e+06	1.77717e+06	482339	767427	679372	544472	1.24031e+06	3.32848e+06	998109	3.18707e+06	1.55274e+06	2.03315e+06	2.23802e+06	1.28907e+06	3.84253e+06	1.37306e+06	905065	9.79178e+06	1.4762e+06	1.09259e+06	3.40972e+06	2.06988e+06	1.42181e+06	1.61096e+06	1.33818e+06	1.28952e+06	478564	3.41062e+06	2.61037e+06	948534	1.30641e+06	4.41049e+06	1.85218e+06	3.00709e+06	8.17824e+06	8.60259e+06	1.06682e+07	3.80595e+06	2.62676e+06	4.49313e+06	7.26403e+06	5.21046e+06	3.11108e+06
133.975675894684 / 58.6042	115622	162949	58415.9	81334.1	86151.9	96065.7	128096	96751	47988.5	73702.7	68414.7	37794.6	59158.7	110759	65927.6	56388.9	104380	108462	105461	111010	46931.1	100427	62003.9	220560	119330	94397.4	168884	127517	95570.6	110919	96596	117872	43315.6	72373.3	126104	56303.8	87525.4	210279	119452	201713	58288.5	34432.1	87235.5	19944.1	94053.2	95442.4	135002	118939	279940
134.037867701087 / 1524.98625	295721	417812	198106	256850	164495	247017	370657	312132	93558	161088	139793	99165.5	182380	535337	146239	398355	274544	258663	361264	217176	623655	220981	130665	2.29968e+06	291885	192585	780915	297171	275452	313560	213160	253469	110029	461662	322033	184962	222359	535547	331797	635829	1.17808e+06	1.07593e+06	2.11496e+06	901692	616588	1.03445e+06	2.35605e+06	1.48373e+06	1.30533e+06
134.038806821516 / 75.7791	4.28897e+06	8.03548e+06	6.05345e+06	5.02391e+06	6.03329e+06	6.19264e+06	9.59505e+06	6.2672e+06	2.19419e+06	5.41702e+06	4.87301e+06	4.24573e+06	9.04478e+06	2.0851e+07	1.26152e+07	4.7093e+06	6.75217e+06	6.27688e+06	1.53533e+07	9.06193e+06	7.37506e+06	9.20954e+06	6.97608e+06	8.85955e+06	2.28723e+06	3.03771e+06	1.15474e+07	6.6614e+06	2.06516e+06	2.84059e+06	1.58295e+06	4.85125e+06	377220	1.20047e+07	9.22908e+06	3.16853e+06	3.77134e+06	6.98146e+06	3.3505e+06	1.76032e+07	6.28193e+06	173615	1.45942e+07	819411	3.58793e+06	7.28715e+06	1.93276e+07	1.16898e+07	1.16039e+07
134.044431690064 / 68.6188	3.97802e+06	7.43154e+06	5.4312e+06	4.93716e+06	5.55505e+06	5.60391e+06	7.82094e+06	5.29373e+06	2.22698e+06	5.30579e+06	4.97157e+06	4.30733e+06	8.21445e+06	1.84243e+07	1.2402e+07	3.3049e+06	5.98167e+06	5.54246e+06	1.29121e+07	8.39373e+06	5.43601e+06	8.72542e+06	7.07938e+06	9.18762e+06	2.61419e+06	2.3466e+06	9.57696e+06	5.29064e+06	2.45902e+06	3.07608e+06	1.78532e+06	4.31312e+06	328042	1.16459e+07	8.05964e+06	3.09806e+06	2.9829e+06	6.88831e+06	3.76623e+06	1.23355e+07	5.79816e+06	105582	1.38549e+07	790520	3.15329e+06	6.32913e+06	1.68636e+07	1.0958e+07	9.7542e+06
134.080790775571 / 68.0083	54559.5	78589	38668.6	77298.1	71214.7	89409.1	197356	106513	34481.5	94694.3	66595.8	51278.2	102240	608985	84553	279024	205359	186173	325401	106709	386519	148558	138612	474377	71028.2	94406.5	202752	131022	49607.7	51277	53253.9	17437.2	6474.93	241484	112101	38235.9	33621	329409	105723	752987	49761	206628	366685	120255	70772.6	62656.5	348574	121912	25948.6
134.546034142587 / 554.1918	138901	80363.3	24506.1	24701.5	69922.9	87875.3	221544	210586	23472.6	54274.8	30343.3	19890.3	329905	970193	39094	1.03462e+06	85914	115728	205286	131128	825270	161882	54224	1.49245e+06	115817	92902.5	307166	124770	69763.7	136775	79297.1	68336.4	8704.36	364272	150989	51679.7	68393.8	483765	195630	1.07402e+06	997478	9882.68	232433	110871	30601.8	45244.7	138115	85593.1	215810
134.991189595053 / 1531.5635	5.18162e+06	7.56254e+06	3.57752e+06	4.9624e+06	3.67491e+06	5.49409e+06	6.36986e+06	5.45625e+06	1.6089e+06	2.38644e+06	2.31079e+06	1.77592e+06	3.63172e+06	8.94572e+06	2.64814e+06	7.92137e+06	3.71216e+06	4.55891e+06	4.66339e+06	2.89351e+06	8.60674e+06	3.40812e+06	2.39489e+06	3.7014e+07	3.52481e+06	3.31301e+06	8.16003e+06	4.07672e+06	3.34523e+06	3.54393e+06	3.30299e+06	2.86428e+06	1.11909e+06	8.14419e+06	6.97669e+06	2.55936e+06	2.58822e+06	8.9814e+06	4.12317e+06	2.48622e+06	2.51358e+07	2.84794e+07	4.38038e+07	1.7838e+07	1.23219e+07	2.15251e+07	4.19554e+07	2.9654e+07	2.23617e+07
134.996069364298 / 84.8143	62790.4	106249	28784.7	77422.9	54544.9	95230.1	108471	101804	52837	32301.7	74187.1	53163.4	175208	492771	93063.7	158666	78661.7	101506	135408	75593.2	232823	80302.1	100363	433884	132829	101352	252672	146741	110513	107007	85526.3	77484.4	58114	308788	236461	127265	112215	342004	168804	893971	263014	193194	189417	118687	94965.1	88613.9	181096	126293	206699
135.014971317334 / 1011.7064	133146	210421	124497	138908	99794.2	183826	210030	188519	46776.4	97271.4	84360.7	51671	128008	365451	86888.8	299615	139649	140877	163207	126227	281772	86591.2	71129.5	701369	74289.9	105257	341435	207946	143783	126318	113368	89874.5	30185.7	213683	206461	76260.2	83096.1	397462	159213	487900	2.52699e+06	2.74368e+06	994092	311855	336777	527601	913930	738356	609045
135.02284442581 / 82.8368	207987	306499	70027.8	208315	180587	249256	364027	313038	53820.5	73345.9	83535	60883.3	158134	524229	112122	508995	245560	368623	449940	205579	831711	268848	90748.2	1.51156e+06	392148	302126	901211	544320	346611	449127	292975	314715	64371.3	933166	704299	140168	348165	1.23886e+06	584001	3.0347e+06	755923	261711	582457	155452	69415.7	270678	509733	344974	501546
135.043682960117 / 971.27025	120426	172285	82192.8	117900	79333.1	122484	131393	171901	22998.6	39834.9	68437.5	50468.1	134708	280665	56193.3	267739	125197	179554	175854	107443	275520	131344	71502.3	358411	143007	167348	403802	200039	129735	160648	109363	119481	47761.5	245110	248738	68055.4	110992	494668	148343	978950	1.97053e+06	3.8851e+06	1.15441e+06	1.24759e+06	603078	728016	1.29595e+06	1.32003e+06	1.07628e+06
136.021187819343 / 609.7708	1.19765e+06	2.20074e+06	1.03995e+06	1.54617e+06	1.31553e+06	1.63925e+06	2.11594e+06	1.83754e+06	394063	760592	773679	545422	2.00754e+06	4.12486e+06	1.08349e+06	4.01625e+06	1.72075e+06	2.14466e+06	3.02774e+06	1.78757e+06	5.44332e+06	1.56826e+06	807381	7.7025e+06	1.52413e+06	1.44682e+06	6.07531e+06	2.19575e+06	1.46639e+06	1.84998e+06	1.40428e+06	1.41763e+06	372023	3.47384e+06	2.52408e+06	986429	1.34086e+06	5.49625e+06	2.02254e+06	1.17853e+07	1.91601e+06	794537	5.62458e+06	769081	812436	1.64249e+06	4.11194e+06	1.67022e+06	1.44321e+06
136.021117826439 / 1492.3899	3.57031e+06	3.61879e+06	1.81869e+06	2.95007e+06	2.66418e+06	3.54113e+06	5.17703e+06	4.04785e+06	620099	1.71994e+06	1.72837e+06	707350	3.00572e+06	6.80491e+06	1.98976e+06	6.25476e+06	2.78604e+06	3.84161e+06	4.76498e+06	2.92553e+06	8.20155e+06	3.17414e+06	1.79315e+06	1.65253e+07	3.45468e+06	1.2102e+06	7.49469e+06	4.42923e+06	2.83847e+06	3.58288e+06	2.78089e+06	2.86011e+06	1.09226e+06	7.69394e+06	5.90554e+06	2.10196e+06	3.1984e+06	1.10895e+07	4.50081e+06	1.12695e+07	1.69396e+06	2.50516e+06	7.53172e+06	1.43522e+06	2.65709e+06	1.44231e+06	5.50311e+06	1.65297e+06	2.95931e+06
136.031464854217 / 1012.34775	194051	378528	194646	245432	171374	308481	323132	295785	82415.5	145934	138421	94056.7	326744	781311	196502	554178	231748	230317	332416	217259	322182	175372	147192	1.19486e+06	266680	217273	535046	308146	196688	211438	183987	257638	44727.4	683012	619756	162142	289735	422527	271181	1.05042e+06	2.59275e+06	40636.5	888750	335638	329126	615943	1.36021e+06	713961	558008
136.034498869566 / 79.0922	458875	706962	366852	493560	435486	743660	802801	668714	219572	375936	83792.7	159363	394848	1.30161e+06	252165	1.29644e+06	650314	961246	999446	458671	1.8587e+06	742173	287316	2.89184e+06	862590	663983	2.22846e+06	1.2001e+06	797017	974065	676868	723782	168978	1.98443e+06	1.39784e+06	377682	852348	2.82944e+06	1.35422e+06	7.14238e+06	1.27606e+06	951830	1.35204e+06	191311	173236	577001	1.23654e+06	770248	480547
136.50708467808 / 89.7822	83919.3	275301	199685	198627	270308	42293.3	290146	109596	41846	69515.7	34841.9	59738.8	172211	633604	147793	72387.2	431401	544368	318990	331845	560085	174167	58448.3	982367	57743.1	72869	173525	257832	98938.3	87543.5	70710.8	97061.1	20408.3	556026	369937	60478	148910	108935	104834	83277.1	401551	5834.73	770714	120251	151754	774765	915316	1.00925e+06	879181
136.999688987311 / 1560.63225	296935	556587	224884	333294	281696	383710	592200	519869	107819	190578	206915	118763	236351	517796	271169	953835	373584	593632	504640	391808	980789	386787	204867	1.38085e+06	387200	393817	1.06212e+06	617839	414902	593036	326827	468707	170844	997164	789766	242941	380394	1.45565e+06	566142	455824	705284	977571	1.65166e+06	399223	244299	366444	708701	402583	207064
137.963863806215 / 1563.3548	759931	1.04411e+06	418336	746423	688763	866256	998108	1.00209e+06	295076	402684	417416	338737	684355	1.85796e+06	553671	1.73411e+06	740128	1.0576e+06	1.34921e+06	729461	2.15862e+06	849009	470402	2.9821e+06	981666	947106	2.39923e+06	1.3968e+06	801206	1.10844e+06	833584	854207	309318	1.93822e+06	1.59074e+06	577673	856633	3.00503e+06	1.53266e+06	2.79732e+06	462717	878564	1.53743e+06	539298	363152	638261	1.34337e+06	868239	696770
137.998141098764 / 1538.41065	1.00909e+06	1.78415e+06	843347	1.12081e+06	988473	1.49594e+06	1.68797e+06	1.38742e+06	441028	728139	690568	555270	1.34133e+06	3.5046e+06	976552	3.09458e+06	1.53443e+06	1.91604e+06	2.17234e+06	1.21263e+06	3.51576e+06	1.39574e+06	750704	5.61648e+06	1.74538e+06	1.65101e+06	4.05852e+06	1.92576e+06	1.52628e+06	1.49935e+06	1.43454e+06	1.48906e+06	571072	2.9797e+06	2.59989e+06	891289	1.56688e+06	5.8795e+06	1.89177e+06	6.39544e+06	1.70707e+06	1.99907e+06	2.23632e+06	763110	569360	1.206e+06	2.27409e+06	1.51753e+06	1.09096e+06
138.027120496654 / 1525.6148	802783	1.01964e+06	417757	829808	590155	736928	973322	902758	228548	339656	400888	286392	622091	1.40123e+06	456298	1.41133e+06	622399	835660	755079	672303	1.68712e+06	630712	402021	5.32034e+06	712623	632884	1.4414e+06	904669	624925	787959	642738	553935	225913	1.61041e+06	1.2213e+06	460524	578668	2.06594e+06	832257	4.30761e+06	2.61144e+06	2.54727e+06	4.83559e+06	2.02317e+06	1.33569e+06	1.98162e+06	4.57666e+06	3.55486e+06	2.50195e+06
138.054602696024 / 69.0966	560182	107069	60847.9	107416	21107.8	52515	133265	1.30151e+06	61558.7	1.34088e+06	534633	100365	158505	410573	64990.6	1.01768e+06	220001	19325.6	59799.6	434927	934962	25818.1	19870.3	9.28675e+06	53281.9	507546	114708	153119	100405	37454.5	284763	8100.4	8231.89	84172.6	36964.5	17829.1	54054	212278	31863.4	229283	268685	301736	298954	171521	122621	55154.2	201785	91727.5	351814
138.054574736752 / 101.85215	147175	138504	96051.3	145007	88938.5	153036	184636	187103	49832.5	120128	92643.5	75354.7	121232	257429	78831.1	336038	119812	154088	180000	158504	337874	112605	76056.1	1.12586e+07	117325	107370	267404	177176	113459	137641	99914.6	93252.8	33813.3	193573	163363	65474.1	103166	304281	125361	920929	388380	546720	803299	290572	203081	338050	621293	423910	263548
138.054611348098 / 495.4117	19202.5	15825.7	18409	36951.2	48832	60284.3	122854	18514.4	11240.1	55635.6	0	73490.8	32632.9	68880.3	0	188155	17966.7	60753.6	32745.4	16744.7	911559	4057	0	4.32666e+07	0	17507.9	32962.9	22273.4	58509.7	19007.9	11609.8	17488.9	10743.2	73396.1	11415.5	4690.82	6876.72	0	34810.7	310507	137532	249070	448909	149428	59098.2	95267.1	745103	53420.8	226084
138.47964379197 / 1589.2353	2.45953e+06	3.33008e+06	1.72539e+06	2.30224e+06	2.45111e+06	3.24966e+06	3.96991e+06	4.40925e+06	998388	1.80445e+06	1.60387e+06	1.41643e+06	3.0884e+06	7.62829e+06	2.40516e+06	7.87984e+06	3.78154e+06	4.89529e+06	5.68774e+06	3.5144e+06	7.71596e+06	3.66349e+06	1.98558e+06	1.09573e+07	4.50048e+06	3.48275e+06	9.18304e+06	5.51453e+06	3.75743e+06	4.3032e+06	3.58603e+06	3.35714e+06	1.39453e+06	8.96077e+06	5.48238e+06	2.43002e+06	3.74272e+06	1.25979e+07	5.13072e+06	1.52661e+07	2.29643e+06	2.73054e+06	4.65303e+06	1.40754e+06	1.55351e+06	2.74079e+06	4.87913e+06	3.65782e+06	1.91478e+06
138.510421323943 / 1527.911	1.37066e+07	1.83288e+07	8.5235e+06	1.17104e+07	9.32625e+06	1.3685e+07	1.56902e+07	1.45386e+07	3.86125e+06	6.45183e+06	6.00835e+06	4.89272e+06	9.30225e+06	2.40763e+07	6.85462e+06	2.09122e+07	9.95658e+06	1.2087e+07	1.33873e+07	8.25028e+06	2.3179e+07	9.33836e+06	6.1002e+06	9.44505e+07	1.08192e+07	8.97785e+06	2.18019e+07	1.17388e+07	8.92961e+06	1.01777e+07	9.32847e+06	7.51538e+06	3.01128e+06	2.09188e+07	1.72373e+07	7.08547e+06	7.15369e+06	2.43718e+07	1.06784e+07	6.74242e+06	3.52928e+07	4.1496e+07	7.46204e+07	2.93998e+07	2.19213e+07	3.58818e+07	6.87662e+07	4.98478e+07	3.90498e+07
138.510357433872 / 58.5081	910279	1.07199e+06	616592	604783	617917	914948	805456	880695	418655	798996	909794	467324	996889	1.04545e+06	711244	199416	969747	823718	979528	976494	92004.6	1.06648e+06	621705	598954	833638	913050	794987	959407	644463	546131	609069	442883	226773	447252	832138	580534	416331	972722	496176	230957	424794	0	128191	30550.8	692244	485816	779457	735911	1.38947e+06
138.956591574729 / 1566.21285	1.67269e+07	289430	112436	167389	1.25593e+07	1.78103e+07	238337	1.80661e+07	5.02765e+06	111080	104122	5.9437e+06	201614	315546	160895	494550	215413	264511	398047	223717	3.75844e+07	186041	153938	742857	292111	1.58822e+07	565972	393431	207756	342423	1.69349e+07	278762	5.44851e+06	527484	523432	92704.8	1.37307e+07	4.9934e+07	393753	5.12566e+07	3.65996e+07	5.89714e+07	9.49782e+07	3.80471e+07	1.73147e+07	4.70377e+07	8.86959e+07	5.957e+07	3.29751e+07
138.995043236202 / 1559.39135	8.44883e+06	1.20422e+07	5.47179e+06	8.66882e+06	7.43455e+06	1.03238e+07	1.27064e+07	1.14099e+07	3.00001e+06	4.97091e+06	4.93119e+06	3.6171e+06	8.32114e+06	2.10697e+07	6.66649e+06	2.16147e+07	1.01642e+07	1.32225e+07	1.57031e+07	9.1144e+06	2.60147e+07	9.41287e+06	5.55622e+06	4.63468e+07	1.088e+07	9.5576e+06	2.64242e+07	1.52846e+07	1.08476e+07	1.28777e+07	9.52946e+06	1.01809e+07	4.01238e+06	2.46002e+07	1.82126e+07	6.70093e+06	9.8249e+06	3.47809e+07	1.46761e+07	1.0247e+08	2.49729e+07	2.81846e+07	3.34312e+07	1.03936e+07	8.02987e+06	1.10364e+07	2.22292e+07	1.4605e+07	9.44912e+06
139.017609856234 / 1531.6605	1.29645e+08	1.70357e+08	7.90924e+07	1.0999e+08	9.31445e+07	1.33572e+08	1.49324e+08	1.41976e+08	3.86401e+07	6.18947e+07	6.02057e+07	4.75747e+07	9.78663e+07	2.54309e+08	7.39189e+07	2.22345e+08	1.14798e+08	1.30798e+08	1.56385e+08	9.47344e+07	2.68631e+08	1.0157e+08	6.67637e+07	8.20803e+08	1.22294e+08	1.02455e+08	2.65603e+08	1.44077e+08	1.10408e+08	1.21253e+08	1.01235e+08	9.32451e+07	3.74869e+07	2.38898e+08	1.90514e+08	7.98047e+07	9.02868e+07	3.0988e+08	1.3689e+08	3.43133e+08	3.4834e+08	3.90575e+08	6.22268e+08	2.5796e+08	2.01577e+08	3.03654e+08	5.64234e+08	4.52256e+08	3.53409e+08
139.017539270818 / 58.68	2.28889e+06	2.2622e+06	990067	1.6135e+06	1.47994e+06	1.73341e+06	2.30291e+06	2.49048e+06	741037	1.31611e+06	1.47026e+06	922378	1.64273e+06	3.05962e+06	1.182e+06	1.8053e+06	1.72062e+06	1.98728e+06	3.06874e+06	1.9513e+06	1.88761e+06	1.59231e+06	1.12568e+06	4.16274e+06	2.14088e+06	1.90675e+06	2.81996e+06	2.05597e+06	1.66716e+06	2.27211e+06	1.97855e+06	1.28429e+06	554347	2.03943e+06	2.12226e+06	1.02931e+06	1.96976e+06	4.12041e+06	2.23537e+06	5.85371e+06	1.43209e+06	1.44036e+06	1.98964e+06	863203	1.48642e+06	1.61994e+06	3.63067e+06	2.30546e+06	4.07789e+06
139.01759760613 / 1597.8463	5.34471e+07	1.566e+07	9.0223e+06	8.55945e+06	9.16184e+06	1.20839e+07	1.65093e+07	1.37298e+07	1.59136e+07	2.65792e+07	7.58003e+06	4.40968e+06	7.00805e+06	3.92841e+07	2.97769e+07	2.05664e+07	1.79608e+07	2.43587e+07	2.25887e+07	6.94889e+06	2.72389e+07	1.11585e+07	2.89334e+07	5.72257e+07	1.33602e+07	2.05325e+07	4.56421e+07	2.4915e+07	1.68477e+07	2.39285e+07	2.03944e+07	3.26112e+07	9.80443e+06	3.19472e+07	2.38607e+07	7.4139e+06	1.24494e+07	7.3849e+07	3.52421e+07	4.3978e+07	2.81392e+07	3.69468e+07	5.83305e+07	2.26499e+07	1.16216e+07	2.80991e+07	5.37704e+07	3.76754e+07	2.28041e+07
139.017529206416 / 70.7309	1.69086e+06	1.77867e+06	621960	1.09889e+06	1.02718e+06	1.23376e+06	1.96046e+06	2.09593e+06	508158	717447	624435	458312	1.12406e+06	2.85113e+06	655178	1.65389e+06	1.43299e+06	1.32681e+06	2.34208e+06	1.4284e+06	1.69559e+06	1.2845e+06	609836	2.97603e+06	1.40919e+06	1.43635e+06	1.88543e+06	1.89818e+06	1.18771e+06	1.39397e+06	1.31021e+06	774597	236290	2.57565e+06	2.24061e+06	695212	1.15031e+06	4.43606e+06	2.27335e+06	7.53817e+06	999809	1.38599e+06	1.21689e+06	1.3151e+06	1.52983e+06	1.22567e+06	3.03845e+06	1.83746e+06	1.88836e+06
139.017574451364 / 1618.317	5.82102e+06	8.30042e+06	3.79458e+06	5.59474e+06	5.61031e+06	2.47502e+06	8.74135e+06	7.86588e+06	2.13996e+06	3.26846e+06	3.29958e+06	2.65723e+06	5.18964e+06	1.39374e+07	4.30679e+06	1.82477e+07	4.80248e+06	8.2239e+06	9.78055e+06	5.96073e+06	2.21299e+07	6.8857e+06	5.1528e+06	2.99971e+07	2.70534e+06	6.83106e+06	1.71844e+07	9.62093e+06	6.01999e+06	6.39512e+06	6.84374e+06	6.51411e+06	2.54347e+06	2.03199e+07	1.22885e+07	4.68729e+06	6.32263e+06	1.63523e+07	9.6858e+06	1.8795e+07	1.00837e+07	1.08276e+07	1.86377e+07	6.61188e+06	3.52159e+06	8.85223e+06	1.61769e+07	1.12016e+07	7.54054e+06
139.017517520496 / 1726.3541	1.28383e+06	1.57665e+06	725472	647904	1.02546e+06	1.34918e+06	1.73338e+06	1.59725e+06	425542	837017	669382	570914	1.18741e+06	3.03355e+06	836498	7.72896e+06	1.32431e+06	1.62583e+06	2.01547e+06	1.34587e+06	2.4227e+06	1.29638e+06	800011	9.61228e+06	1.5467e+06	1.36503e+06	3.50127e+06	1.99636e+06	1.36436e+06	1.59216e+06	1.32431e+06	1.24398e+06	492139	3.21208e+06	2.4087e+06	889389	1.27788e+06	4.51533e+06	1.88911e+06	7.35395e+06	1.85342e+06	1.948e+06	3.33374e+06	1.25288e+06	938470	1.59557e+06	2.95867e+06	2.10695e+06	1.61001e+06
139.017488908368 / 1763.5695	998246	1.24788e+06	639614	950383	813708	1.10013e+06	1.44274e+06	1.26468e+06	308075	656519	562456	439433	878108	2.46669e+06	709568	2.19073e+06	1.05351e+06	1.3146e+06	1.57374e+06	955460	1.0486e+06	1.0626e+06	616305	4.78369e+06	1.21242e+06	1.13096e+06	2.68838e+06	1.95069e+06	1.06938e+06	844892	1.02776e+06	999269	389206	2.70881e+06	1.96027e+06	712451	994941	3.5521e+06	1.55742e+06	6.9615e+06	1.33718e+06	1.58657e+06	2.70689e+06	962567	698838	1.22932e+06	2.2894e+06	1.59717e+06	1.27975e+06
139.017589415118 / 1086.9629	1.92866e+07	2.94139e+07	1.37103e+07	1.49388e+07	1.26269e+07	1.94534e+07	2.17839e+07	1.9801e+07	5.6572e+06	8.44477e+06	7.7e+06	7.04074e+06	1.27956e+07	3.7173e+07	9.71662e+06	3.08389e+07	1.56823e+07	1.74988e+07	1.81435e+07	1.15711e+07	3.19989e+07	1.37472e+07	1.03904e+07	7.82498e+07	1.56322e+07	1.43243e+07	3.52536e+07	1.53511e+07	1.39429e+07	1.38644e+07	1.35214e+07	9.46208e+06	3.33804e+06	3.18791e+07	2.66501e+07	1.33226e+07	1.00602e+07	3.54104e+07	1.79293e+07	8.57347e+07	1.44578e+08	1.22022e+08	1.7355e+08	8.83858e+07	7.1238e+07	1.01448e+08	1.90097e+08	1.47137e+08	1.17386e+08
139.017518511375 / 1738.39725	1.10353e+06	1.50245e+06	690557	1.08829e+06	932146	1.28614e+06	1.64603e+06	1.48169e+06	393783	640942	590464	236333	1.09724e+06	2.86603e+06	773211	2.67378e+06	1.22102e+06	1.49339e+06	2.58595e+06	1.16238e+06	3.33803e+06	1.22968e+06	710475	5.91663e+06	1.45943e+06	1.27913e+06	3.28598e+06	1.8454e+06	1.28135e+06	1.45596e+06	1.21505e+06	1.17872e+06	453665	3.01451e+06	2.26186e+06	839892	1.31385e+06	4.01564e+06	1.74327e+06	6.94671e+06	1.72566e+06	1.8431e+06	3.00884e+06	1.13812e+06	841492	1.46679e+06	2.67795e+06	1.94662e+06	1.45766e+06
139.057989416371 / 494.7348	36700.4	74259.3	50621.4	41974.5	31648.6	54527.5	67540.8	92820.8	24933.2	8568.93	53749.6	50199	24030	86365.4	47574	318491	48404.4	76281.8	134842	100437	434476	26151.1	33208.7	2.78668e+06	49753.9	8852.93	99308.8	34395.5	68927.7	80839.9	53649.9	0	5538.23	296714	43287.5	37933.5	83536.6	368715	56363.6	1.33167e+06	241152	229806	366521	151626	30167.1	68070.5	170474	83449.8	208361
139.072360289648 / 67.952	3.30476e+06	4.25146e+06	2.27977e+06	3.57857e+06	2.58009e+06	4.04897e+06	3.94869e+06	3.8744e+06	740756	1.61504e+06	1.69224e+06	1.25392e+06	5.22065e+06	1.17583e+07	2.85988e+06	7.72325e+06	5.10507e+06	5.66894e+06	1.08986e+07	3.62117e+06	8.36484e+06	4.15548e+06	1.91228e+06	1.77981e+07	3.3162e+06	2.24163e+06	7.058e+06	4.78512e+06	3.30839e+06	3.3964e+06	2.18834e+06	2.67739e+06	382254	6.43485e+06	3.76219e+06	1.5892e+06	2.2503e+06	8.49216e+06	3.90385e+06	1.79488e+07	4.13567e+06	228567	1.1202e+07	910637	2.07389e+06	4.92056e+06	1.12389e+07	5.6816e+06	1.7345e+06
139.496881069302 / 1560.0373	679999	970615	368943	644503	476254	826609	868233	874394	262366	339375	356780	300368	735250	1.79206e+06	544222	1.55757e+06	650839	867769	1.10062e+06	812969	1.85303e+06	655397	447658	2.35034e+06	943934	777849	2.32933e+06	1.26068e+06	859399	1.13485e+06	782442	726404	279309	2.15556e+06	1.75137e+06	613203	825960	2.65084e+06	1.32327e+06	2.81277e+06	1.16189e+06	926102	1.11589e+06	415792	199637	496505	1.04376e+06	605194	446107
139.509213251582 / 1527.66925	1.60136e+06	2.10288e+06	945452	1.37741e+06	843682	1.54944e+06	1.69217e+06	1.59789e+06	423419	802345	757438	483227	1.0078e+06	2.5069e+06	657383	2.23528e+06	919618	1.34731e+06	1.68045e+06	854080	2.68184e+06	960049	745783	1.0089e+07	1.25922e+06	1.0381e+06	2.83418e+06	1.16977e+06	965997	1.02906e+06	1.01321e+06	992352	386504	2.51586e+06	1.82374e+06	873224	746611	2.25037e+06	1.28671e+06	1.98153e+06	4.70354e+06	4.61778e+06	9.31571e+06	3.69242e+06	2.69592e+06	4.68335e+06	8.66393e+06	6.85986e+06	4.57069e+06
139.580265622949 / 745.8015	219883	231563	128891	121764	139195	193138	282858	251335	42530.6	113513	111073	78624.5	167567	449413	126492	380716	165291	270622	338602	234572	625084	179708	123147	790051	276780	248773	635493	428532	249290	265634	169194	158066	84761.7	729678	344577	177782	186889	852999	360610	1.76662e+06	2.88207e+06	0	786921	212080	284879	293665	640537	315518	174968
139.962900683119 / 85.7714	496310	828666	246892	524258	412359	644985	848088	735990	118683	260040	332834	184849	529279	1.47233e+06	309449	1.28093e+06	639565	954037	1.01327e+06	476740	1.81108e+06	574147	314280	3.27157e+06	909718	734261	2.15622e+06	978231	726242	850135	756236	666527	125458	1.51564e+06	1.3597e+06	433094	713028	2.36836e+06	1.0853e+06	5.564e+06	358401	1.44071e+06	1.2981e+06	801050	461176	666997	1.25859e+06	924437	907689
139.981808112781 / 47.904	1.74559e+06	1.91496e+06	580960	1.3584e+06	715685	1.51659e+06	1.96682e+06	1.9928e+06	631150	988755	963867	721283	1.3775e+06	1.69749e+06	1.02845e+06	1.97059e+06	1.17771e+06	1.94657e+06	1.46581e+06	1.56651e+06	1.63542e+06	1.43405e+06	895457	2.77322e+06	1.84152e+06	1.68681e+06	3.35898e+06	2.127e+06	1.63186e+06	1.65972e+06	1.35171e+06	1.13382e+06	532488	2.42987e+06	1.53744e+06	1.06512e+06	1.07343e+06	4.01747e+06	2.14837e+06	7.13923e+06	1.63198e+06	1.34388e+06	1.66938e+06	823497	1.16367e+06	1.56499e+06	2.48425e+06	1.99487e+06	2.74855e+06
139.98760764931 / 1533.05825	1.33569e+08	1.73011e+08	7.46871e+07	1.25402e+08	1.02114e+08	1.45487e+08	1.87382e+08	1.63567e+08	4.64797e+07	7.2619e+07	7.91405e+07	6.07364e+07	1.29825e+08	3.19546e+08	9.39747e+07	3.08517e+08	1.46164e+08	1.78869e+08	2.25593e+08	1.3478e+08	3.61267e+08	1.39425e+08	8.25288e+07	4.95655e+08	1.68062e+08	1.44727e+08	3.75137e+08	2.2281e+08	1.49628e+08	1.78343e+08	1.36872e+08	1.41073e+08	5.44407e+07	3.53878e+08	2.67703e+08	1.00114e+08	1.52316e+08	5.16971e+08	2.16086e+08	6.03709e+08	7.50996e+07	1.02497e+08	1.65656e+08	5.87381e+07	4.823e+07	7.78996e+07	1.50468e+08	1.04179e+08	7.00205e+07
139.987601709559 / 1606.07425	2.23624e+07	3.34296e+07	1.77803e+07	2.61698e+07	2.06308e+07	3.18313e+07	3.92946e+07	3.78729e+07	1.08947e+07	1.68763e+07	1.42556e+07	1.58087e+07	3.04728e+07	6.92723e+07	2.17787e+07	7.78919e+07	3.06459e+07	3.76507e+07	4.7775e+07	3.19232e+07	7.7393e+07	3.02165e+07	1.76274e+07	1.28273e+08	3.50648e+07	3.17919e+07	7.9898e+07	4.71604e+07	3.25081e+07	3.79233e+07	3.13113e+07	3.32274e+07	1.27094e+07	8.24785e+07	6.16362e+07	2.05413e+07	3.13541e+07	1.04193e+08	4.94038e+07	4.05142e+07	2.99087e+07	3.20019e+07	4.63451e+07	2.80046e+07	1.60574e+07	3.41262e+07	7.15763e+07	4.98424e+07	2.77855e+07
139.987549691825 / 1647.7639	5.3872e+06	7.2809e+06	3.49861e+06	5.19422e+06	4.56284e+06	6.01414e+06	7.46518e+06	7.0814e+06	1.93715e+06	3.24834e+06	3.03561e+06	2.33925e+06	5.17893e+06	1.34175e+07	3.9624e+06	1.27866e+07	1.37373e+06	7.42113e+06	9.72634e+06	5.51522e+06	1.45912e+07	5.43019e+06	3.62548e+06	2.39357e+07	7.0817e+06	6.46812e+06	1.68257e+07	9.68366e+06	7.16674e+06	7.7359e+06	6.54774e+06	6.14429e+06	2.31212e+06	1.38949e+07	1.04609e+07	3.92407e+06	5.46567e+06	2.08608e+07	8.86565e+06	1.53771e+07	6.13552e+06	7.78151e+06	1.30358e+07	4.40246e+06	3.11825e+06	6.406e+06	1.18759e+07	7.8392e+06	5.67393e+06
139.987593472437 / 1558.43365	4.72018e+07	6.89974e+07	3.28529e+07	4.92239e+07	4.24471e+07	5.85448e+07	6.82957e+07	6.41356e+07	1.77211e+07	2.74806e+07	2.76049e+07	2.15657e+07	4.79764e+07	1.19221e+08	3.69337e+07	1.1572e+08	6.16273e+07	6.90012e+07	8.50579e+07	4.8682e+07	1.35464e+08	5.0195e+07	3.14629e+07	2.40033e+08	6.09625e+07	5.86673e+07	1.61976e+08	9.47057e+07	6.38254e+07	7.52565e+07	5.9235e+07	5.60808e+07	2.31778e+07	1.32576e+08	1.00738e+08	4.44125e+07	5.77467e+07	2.01898e+08	8.47596e+07	1.33559e+08	3.96192e+07	6.76392e+07	1.17147e+08	3.60553e+07	2.42371e+07	4.66699e+07	9.12527e+07	6.3333e+07	4.01194e+07
140.020937982639 / 1531.9132	4.96889e+06	6.44127e+06	3.23772e+06	4.46144e+06	3.53821e+06	4.77324e+06	5.5753e+06	5.75458e+06	1.58511e+06	2.46277e+06	2.29448e+06	1.91601e+06	4.04557e+06	9.72039e+06	2.75985e+06	8.97073e+06	4.20086e+06	5.15273e+06	6.57661e+06	3.53686e+06	9.16006e+06	3.81738e+06	2.44115e+06	3.19775e+07	4.55157e+06	3.66817e+06	9.49916e+06	5.98779e+06	4.13478e+06	4.59612e+06	3.67939e+06	3.51404e+06	1.41772e+06	8.98174e+06	7.69639e+06	3.01023e+06	3.64679e+06	1.12527e+07	5.2499e+06	4.78336e+08	1.43027e+07	1.64987e+07	2.3604e+07	1.04202e+07	7.04714e+06	1.36509e+07	2.47247e+07	1.45992e+07	1.18088e+07
140.067822989524 / 1519.5781	498894	620020	375812	685574	548673	676431	936812	818363	261767	411498	462881	309963	845254	2.11602e+06	643176	1.9034e+06	1.08476e+06	1.18568e+06	1.57583e+06	986962	2.50727e+06	916739	571543	921935	1.34609e+06	951725	2.68818e+06	1.57035e+06	1.12927e+06	1.36899e+06	866849	958670	387606	2.50962e+06	1.78186e+06	662440	1.05323e+06	3.7431e+06	1.67782e+06	206944	8226.84	6487.53	65777.1	4142.47	17753.1	53943.5	45047.6	24079.8	24930.9
140.067891666627 / 66.1758	178253	313564	174528	122102	339781	136735	213767	346691	62796.5	168155	154187	58267.7	159843	668594	162081	2.78174e+06	380500	455783	525737	578291	1.50639e+06	253638	71785.3	1.59416e+06	185286	102225	493720	350709	275222	125753	129652	307725	74815.9	438188	968460	87058.5	516357	558899	185571	449216	176588	155057	454993	217282	152817	167811	371763	230578	71374.9
140.950970387566 / 1565.5553	5.99306e+06	8.52101e+06	4.047e+06	6.26526e+06	5.5259e+06	7.47392e+06	9.19519e+06	8.51467e+06	2.36123e+06	3.95916e+06	3.91185e+06	3.05688e+06	6.60061e+06	1.6188e+07	5.03726e+06	1.59265e+07	7.53512e+06	9.22027e+06	1.19718e+07	7.17124e+06	1.90767e+07	7.54855e+06	4.6283e+06	2.99094e+07	9.0241e+06	7.85496e+06	2.01332e+07	1.14593e+07	7.6891e+06	9.56871e+06	7.06687e+06	7.2225e+06	2.80459e+06	1.87729e+07	1.41738e+07	5.03137e+06	7.56007e+06	2.5989e+07	1.08247e+07	2.31656e+07	6.67144e+06	6.67986e+06	1.15776e+07	3.77991e+06	3.15928e+06	6.14478e+06	1.07601e+07	7.78236e+06	5.45078e+06
140.950854645151 / 1798.50395	140643	212942	84973.1	145387	113146	166106	193224	197246	45981.1	73624	81741.1	64389.1	145485	340972	96985.5	317451	176071	45624	265791	150962	452862	148977	100171	769199	215922	182052	446324	320600	234877	54042.8	154970	173190	64601.4	421655	300907	116149	174702	596476	259357	1.14283e+06	160884	241141	395154	134373	105972	170095	318621	248973	176033
140.950856937033 / 1691.09105	368106	541208	522446	286861	345903	505147	583016	537091	149360	227569	232371	193549	425700	972862	318473	948555	456270	424037	754859	445551	1.19291e+06	449723	258561	2.03614e+06	524092	477912	1.35147e+06	601422	413284	857766	497421	500627	183085	1.1535e+06	840772	338881	281007	2.06122e+06	706343	2.34024e+06	534470	634789	984095	360311	289601	483179	931659	643058	483711
140.950851589285 / 1709.36895	269537	402788	193921	297673	276433	379875	435594	417556	112253	181161	177458	150312	311414	732278	222963	796410	382482	440752	554782	330931	880430	344351	187230	1.56402e+06	667667	360235	971325	599479	402730	434923	373645	360070	136886	853168	659375	253100	359220	1.2661e+06	497395	2.0428e+06	375760	495010	752411	257452	234441	385394	716335	485716	360462
140.950869347892 / 1736.5253	252352	378287	172889	278943	237518	345190	386648	369258	104154	175393	167918	133524	277044	714253	197577	770797	332954	295576	524516	322914	798559	330900	183935	1.4987e+06	378404	356796	899165	539094	360101	378903	339201	337986	121196	807433	607636	228219	338734	1.14005e+06	478798	2.18383e+06	334991	490640	790356	240364	210211	318857	618227	451370	341810
140.958981789084 / 78.0541	143630	217519	89216.6	182279	130832	272690	250489	211701	37506.3	127017	46716.4	45973.3	210189	455948	110094	323720	217520	347656	328689	190044	443736	257169	115103	453633	205301	211584	715613	354146	209301	242057	246463	157622	27908.5	519107	441666	160920	203566	613243	347336	1.70069e+06	100387	216503	512985	173168	62683.3	236242	497893	296115	248981
140.961360756974 / 58.41285	357417	255967	141414	162940	154090	213497	296469	363589	185036	248364	323697	186909	238522	594253	218030	356002	295653	385832	486377	321883	414081	691674	253268	876792	380077	489494	585296	445842	275503	456149	339111	314715	146045	572867	508605	490186	336078	602904	374601	1.00087e+06	160629	198492	414148	132192	149117	213826	443086	303903	163095
140.961425873637 / 1537.9044	2.10532e+06	2.73847e+06	1.26833e+06	1.92686e+06	1.23004e+07	2.2361e+06	2.04747e+07	2.76675e+06	5.16761e+06	8.87695e+06	8.99026e+06	6.84491e+06	1.46926e+07	3.60918e+07	1.06388e+07	4.75146e+06	1.63745e+07	2.62575e+06	2.68166e+07	1.937e+06	4.25042e+07	1.68161e+07	9.467e+06	9.47076e+06	2.72547e+06	1.80578e+07	6.00342e+06	3.90013e+06	2.15229e+06	2.01495e+07	2.00331e+06	1.96782e+06	823515	4.19339e+07	4.09274e+06	1.42177e+06	2.31834e+06	6.13762e+07	3.24007e+06	5.17131e+07	7.47761e+06	1.40502e+07	2.329e+07	7.6335e+06	5.70622e+06	1.07827e+07	3.20999e+06	1.36404e+07	2.12989e+06
140.995423937475 / 1532.66235	1.94522e+07	2.33919e+07	1.0792e+07	1.72574e+07	1.47267e+07	2.02938e+07	2.43699e+07	2.35266e+07	6.13072e+06	1.0512e+07	1.10884e+07	8.50617e+06	1.77849e+07	4.21828e+07	1.27661e+07	4.13997e+07	2.0163e+07	2.52506e+07	3.24049e+07	1.90075e+07	4.92904e+07	2.23172e+07	1.21072e+07	8.64874e+07	2.37436e+07	2.06761e+07	5.14326e+07	3.02028e+07	2.06365e+07	2.44443e+07	1.93815e+07	1.96473e+07	7.42735e+06	4.80541e+07	3.90724e+07	1.51441e+07	2.10873e+07	7.11542e+07	2.95662e+07	4.47467e+07	1.77889e+07	1.63351e+07	3.02428e+07	8.45942e+06	1.22111e+07	1.18811e+07	2.11357e+07	3.74388e+06	1.04262e+07
140.995421851074 / 1605.3376	3.20201e+06	4.87986e+06	2.06683e+06	3.39476e+06	5.77551e+06	5.30813e+06	4.62167e+06	1.07107e+07	1.18037e+06	2.03926e+06	1.92819e+06	1.74255e+06	3.39371e+06	7.88224e+06	2.75169e+06	9.79502e+06	5.2079e+06	5.0412e+06	7.57143e+06	3.81119e+06	1.05366e+07	3.98132e+06	2.48664e+06	1.64151e+07	4.7586e+06	3.91684e+06	1.10523e+07	6.68158e+06	4.46615e+06	4.98013e+06	4.16955e+06	5.09416e+06	1.80318e+06	2.11701e+07	1.58369e+07	2.90843e+06	4.00529e+06	1.49055e+07	6.66157e+06	1.88324e+07	4.8042e+06	6.91365e+06	1.13979e+07	2.65226e+06	2.58952e+06	5.49037e+06	1.0058e+07	6.72204e+06	4.39343e+06
140.995371473634 / 71.9701	290238	315956	128328	258686	171072	349428	469282	348746	109738	187530	140336	88470	301091	793549	143123	839693	426189	525716	520320	298788	957521	425725	212237	4.35817e+06	436583	373482	1.60397e+06	699560	430356	423753	437008	222595	56911.3	1.05309e+06	723061	284008	307832	1.41593e+06	575960	3.8014e+06	213958	441602	814115	262674	153287	292680	732152	396030	270022
141.95832527028 / 1560.6147	1.59072e+07	2.28651e+07	1.04995e+07	1.66408e+07	1.42453e+07	1.95119e+07	2.44291e+07	2.23801e+07	5.94761e+06	9.64693e+06	9.28154e+06	7.26661e+06	1.63879e+07	4.13745e+07	1.26449e+07	4.12204e+07	1.96496e+07	2.46346e+07	2.98819e+07	1.77802e+07	5.00062e+07	1.86655e+07	1.10681e+07	8.532e+07	2.16324e+07	1.87307e+07	5.07658e+07	2.94895e+07	2.04551e+07	2.4863e+07	1.82917e+07	1.95371e+07	7.50839e+06	4.94952e+07	3.64171e+07	1.27822e+07	1.88283e+07	6.79057e+07	2.9167e+07	9.86209e+07	4.66982e+07	4.68396e+07	5.72797e+07	2.12464e+07	1.72321e+07	2.53442e+07	4.52537e+07	3.0443e+07	1.95792e+07
141.958225989982 / 85.7799	9.58851e+06	1.44899e+07	4.68697e+06	1.0122e+07	8.02868e+06	1.17522e+07	1.54049e+07	1.39e+07	2.02669e+06	3.78632e+06	2.91013e+06	3.33604e+06	9.02442e+06	2.56074e+07	5.47002e+06	2.45011e+07	1.15431e+07	1.51035e+07	1.74126e+07	8.78458e+06	3.29091e+07	1.08048e+07	5.30271e+06	6.4186e+07	1.51318e+07	1.23273e+07	3.59374e+07	1.912e+07	1.30389e+07	1.53161e+07	1.15223e+07	1.09011e+07	2.6552e+06	2.89019e+07	2.3677e+07	6.86832e+06	1.34999e+07	4.39474e+07	2.08961e+07	1.01795e+08	3.5094e+06	7.67392e+06	2.04386e+07	6.63332e+06	5.33315e+06	1.19983e+07	2.3077e+07	1.61601e+07	2.07954e+07
141.958317432798 / 1599.48745	1.21824e+07	1.83293e+07	7.84731e+06	1.28089e+07	1.11557e+07	1.48155e+07	1.87363e+07	1.74623e+07	4.96989e+06	8.44834e+06	7.3631e+06	6.02047e+06	1.37311e+07	3.22506e+07	9.61805e+06	3.19827e+07	1.49042e+07	1.91719e+07	2.25974e+07	1.24109e+07	2.84631e+07	1.51325e+07	8.36249e+06	5.97881e+07	1.58004e+07	1.531e+07	3.80722e+07	2.16838e+07	1.37276e+07	1.88914e+07	1.45164e+07	1.47001e+07	6.25786e+06	3.75152e+07	3.1441e+07	1.00748e+07	1.68238e+07	5.81613e+07	2.60067e+07	7.60937e+07	4.22182e+07	3.1311e+07	4.17182e+07	1.58948e+07	1.1229e+07	1.72808e+07	3.44805e+07	2.42815e+07	1.58129e+07
141.958215567266 / 11.9349	1.12587e+07	1.38792e+07	7.38485e+06	1.05627e+07	9.3814e+06	1.24306e+07	1.89812e+07	1.55819e+07	4.0456e+06	6.51251e+06	6.71618e+06	5.42017e+06	1.15126e+07	3.02662e+07	8.33347e+06	2.50237e+07	1.25842e+07	1.54021e+07	2.09257e+07	1.18173e+07	2.86586e+07	1.0002e+07	7.76631e+06	6.34386e+07	1.55042e+07	1.35949e+07	4.03961e+07	1.90371e+07	1.30368e+07	1.53123e+07	1.15803e+07	1.17307e+07	4.57583e+06	2.89342e+07	2.35024e+07	9.07815e+06	1.23947e+07	4.54275e+07	1.84987e+07	8.72996e+07	3.04478e+06	6.14554e+06	1.69776e+07	7.7765e+06	6.51676e+06	1.19511e+07	2.30416e+07	1.6045e+07	1.24941e+07
141.958228600923 / 1798.85005	1.0055e+07	9.67699e+06	4.6127e+06	7.17835e+06	6.48398e+06	8.74041e+06	1.02841e+07	9.81823e+06	3.62495e+06	4.68002e+06	4.29615e+06	3.25577e+06	7.00504e+06	1.76203e+07	5.2921e+06	1.74271e+07	8.34044e+06	1.09169e+07	1.34766e+07	7.98453e+06	2.07408e+07	7.99733e+06	4.79726e+06	3.81158e+07	1.04652e+07	8.97839e+06	1.81195e+07	1.37736e+07	9.90411e+06	1.11908e+07	8.77456e+06	8.6438e+06	3.43587e+06	2.16535e+07	1.44203e+07	6.13271e+06	8.68337e+06	3.06364e+07	1.31966e+07	6.74494e+07	4.13033e+06	8.54461e+06	1.82509e+07	759122	1.18929e+06	1.22758e+07	4.59449e+06	1.26427e+07	7.71276e+06
141.983053168829 / 1533.1194	5.68356e+07	7.33179e+07	3.08902e+07	4.94799e+07	4.03284e+07	5.70565e+07	6.54207e+07	6.76125e+07	1.84579e+07	2.88866e+07	2.98867e+07	2.39898e+07	4.90029e+07	1.26927e+08	3.66749e+07	1.20623e+08	5.73092e+07	6.92955e+07	9.30019e+07	5.24121e+07	1.42674e+08	5.81882e+07	3.2017e+07	3.11726e+08	6.62852e+07	5.95891e+07	1.48944e+08	8.80056e+07	5.83355e+07	6.94931e+07	5.57116e+07	5.36233e+07	2.16704e+07	1.39108e+08	1.08609e+08	3.94045e+07	5.94516e+07	2.0302e+08	8.40964e+07	1.52931e+08	2.84126e+07	6.36511e+07	6.80227e+07	2.3472e+07	2.19323e+07	2.94796e+07	9.46944e+07	3.77177e+07	3.1475e+07
141.983066372544 / 1606.2266	9.65107e+06	1.20188e+07	6.51594e+06	9.67047e+06	7.9161e+06	1.2948e+07	1.20683e+07	1.52255e+07	3.85226e+06	6.45509e+06	5.99283e+06	5.35524e+06	1.01803e+07	2.56706e+07	8.08731e+06	2.87713e+07	1.12894e+07	1.42429e+07	1.77472e+07	1.21732e+07	2.90496e+07	1.11396e+07	7.14746e+06	7.05306e+07	1.35803e+07	1.28605e+07	2.98118e+07	1.81869e+07	1.20656e+07	1.42531e+07	1.16256e+07	1.1716e+07	4.57821e+06	3.17786e+07	2.22491e+07	8.217e+06	1.18647e+07	3.90447e+07	1.85187e+07	9.5404e+07	4.66551e+07	4.21503e+07	3.12089e+07	6.93583e+06	8.39887e+06	2.72401e+07	5.0089e+07	1.94814e+07	2.0149e+07
142.007032304742 / 1519.2238	493752	651970	398524	365303	240200	764212	837960	695471	136639	398744	357679	296408	595562	1.82401e+06	523223	1.54445e+06	103647	591466	1.27772e+06	854957	1.20232e+06	639516	332285	598374	938701	473533	3.78474e+06	849276	901635	668714	366361	736202	325404	1.34784e+06	733512	816787	628407	1.24807e+06	499545	1.95477e+08	992719	3.11041e+06	4.96622e+06	2.18768e+06	1.38397e+06	2.56373e+06	4.84503e+06	3.56873e+06	2.74804e+06
142.034556107626 / 82.85675	570112	820537	347214	562609	476350	713344	925625	714536	131706	273404	226089	183630	583754	1.53621e+06	371425	1.26605e+06	708453	914091	1.11518e+06	598397	1.81557e+06	730991	340319	3.07777e+06	945260	772090	2.00683e+06	1.18467e+06	766308	950840	641533	713955	171282	2.02807e+06	1.47225e+06	457694	774009	2.45554e+06	1.1913e+06	5.56283e+06	1.10144e+06	4.35856e+06	1.35359e+06	4.30983e+06	255416	602421	1.27611e+06	892668	1.66947e+06
142.083514535549 / 63.6022	81934.3	129031	53893.6	109525	59008.1	120762	91183.7	111513	30169.8	53179.3	83780.6	35523.4	175274	173637	74190.4	337764	126579	166529	240264	109069	278021	129290	64411.9	314170	61747.6	68609.5	153384	117144	81625.7	93887.7	82736.8	52845.9	28232.8	118197	82640.2	87208.6	58890.6	235446	74997.4	272359	119330	0	174260	46950	131575	102542	231741	119664	94489.9
142.122291540052 / 1177.9787	18794.9	6135.05	3347.87	3851.12	9451.92	5333.78	23983.1	6198.39	3695.08	6940.56	3523.91	8509.91	10281.6	31151.4	0	25058.9	507493	618908	1.50252e+06	9949.85	1.2976e+06	201676	7125.71	1.06542e+06	22073.2	0	13809.8	0	31073.9	10495	260923	243015	61351.8	497103	125767	43384.6	70904.4	31174.1	0	114845	101502	120044	157587	43449.6	42238.1	55838.5	146314	116150	166264
142.122248356842 / 1374.1848	56441.1	234983	55614.3	86049.5	32941.3	15026.7	119052	85882.5	23354.7	32677.9	48964.1	6248.94	27678.3	351737	105859	172657	49819.7	7962.53	202577	104079	929778	53965.3	30012.3	1.1083e+06	73730.4	79948.5	139911	193611	8246.8	86803.1	129836	195310	99431.3	350069	281427	103515	55236.5	643661	290832	226255	22199	14584.3	107662	20175.8	0	98559	59005.9	99360.5	95970.3
142.561756703651 / 687.56695	100137	186407	91372.2	142079	116745	183975	181329	174871	22741.1	87956.3	84719.4	52401.8	332756	572986	130186	336301	188656	200851	248709	188075	248283	156477	99489.8	525807	213380	166029	717772	381229	234026	229506	92888.9	142668	18701.8	300038	183269	62324.6	108697	600973	162434	1.32018e+06	351849	6940.81	629372	45534.8	90727.3	176173	374031	180571	71944.2
142.938184910481 / 84.1849	788018	1.28044e+06	205099	771031	502167	868351	1.13601e+06	1.66712e+06	47971.5	326276	368122	152687	958426	2.35189e+06	218545	3.24146e+06	950530	970656	1.64026e+06	838915	3.33349e+06	843595	204316	4.91806e+06	1.14088e+06	983971	1.52467e+06	1.18466e+06	1.06214e+06	1.07069e+06	955570	379778	69878	257052	729492	389269	662491	3.1181e+06	1.10431e+06	6.63299e+06	491694	446472	1.82676e+06	271185	1.0825e+06	1.08529e+06	2.33714e+06	1.54062e+06	1.40912e+06
142.961613115916 / 1563.0263	7.72709e+06	1.10359e+07	5.00739e+06	8.22224e+06	6.77768e+06	9.80604e+06	1.2598e+07	534306	3.51376e+06	5.53775e+06	5.26194e+06	4.27018e+06	383749	2.35429e+07	6.66233e+06	780413	429752	1.36214e+07	1.75334e+07	1.0509e+07	2.77982e+07	1.12516e+07	6.55113e+06	1.35607e+06	1.36285e+07	1.06689e+07	2.89066e+07	1.62495e+07	426965	1.33983e+07	9.50537e+06	1.0592e+07	4.19502e+06	2.72397e+07	2.11328e+07	7.79833e+06	1.10248e+07	3.68493e+07	1.62284e+07	1.01877e+08	1.67201e+07	7.97965e+06	1.2219e+07	4.7878e+06	5.38081e+06	6.73668e+06	1.42975e+07	1.02234e+07	1.01008e+07
142.99088322185 / 1532.9001	6.74291e+06	8.66294e+06	4.79181e+06	6.14155e+06	5.44902e+06	7.31734e+06	9.70889e+06	9.15338e+06	2.54739e+06	4.37233e+06	4.15322e+06	3.14265e+06	6.66166e+06	1.64725e+07	4.8823e+06	1.62747e+07	7.53353e+06	9.37866e+06	1.19411e+07	7.08573e+06	2.0783e+07	7.78461e+06	4.51493e+06	2.75175e+07	9.11e+06	7.68201e+06	2.04606e+07	1.16272e+07	7.71283e+06	8.86794e+06	6.61745e+06	7.76358e+06	2.73977e+06	1.85874e+07	1.45442e+07	5.24704e+06	7.63142e+06	2.62674e+07	1.16813e+07	1.76195e+07	6.07789e+06	5.07585e+06	1.32088e+07	2.77742e+06	5.33709e+06	3.91501e+06	7.3378e+06	5.6304e+06	3.70383e+06
142.990878587886 / 1606.29255	1.17442e+06	1.72053e+06	894786	1.20834e+06	1.10427e+06	1.41254e+06	2.06015e+06	1.53162e+06	499932	680401	717945	1.30628e+06	2.58695e+06	5.3725e+07	1.13677e+06	3.29076e+06	2.48404e+07	1.94118e+06	2.2909e+06	1.27495e+06	3.35477e+06	1.35409e+06	1.47041e+07	7.05338e+06	94038.3	1.41528e+06	2.0688e+06	1.3489e+06	1.60401e+06	1.72709e+06	913290	2.75578e+06	696412	1.89069e+06	3.29621e+06	1.0491e+06	2.56291e+07	4.56079e+06	3.92489e+07	1.17371e+08	3.94234e+07	2.81411e+07	4.39372e+07	1.54094e+07	1.08001e+07	2.06524e+07	4.09077e+07	2.7654e+07	2.01811e+07
142.990799230677 / 73.1768	661662	696892	216924	392910	408670	670740	977208	696902	76041.8	163937	121950	122404	303803	1.70961e+06	292144	1.31255e+06	772670	692068	1.42269e+06	511376	2.00083e+06	632370	216541	1.22311e+06	836838	642686	2.51024e+06	1.04436e+06	712460	825117	668105	523615	114530	2.61973e+06	1.86838e+06	343180	907786	3.06509e+06	1.43132e+06	1.0487e+06	2.83499e+06	2.7753e+06	2.50331e+06	1.35887e+06	959188	506661	1.52589e+06	1.28219e+06	506759
143.00126893582 / 58.6172	603727	943938	239522	313741	258107	359798	1.04935e+06	351509	147389	285089	244501	130062	264361	1.43233e+06	205590	1.32775e+06	285150	309544	219099	232941	1.57388e+06	241184	154777	3.56697e+06	246274	254706	1.7028e+06	331258	743471	886882	179167	172223	80560.7	1.63028e+06	256587	170674	179013	419161	236008	4.80094e+06	588161	1.86884e+06	2.0769e+06	681139	400943	288895	400847	400631	994267
143.039310945903 / 1574.7644	1.19641e+07	4.11779e+07	1.94538e+07	2.81632e+07	2.81634e+07	3.54093e+07	4.47627e+07	4.09998e+07	1.29151e+07	2.06817e+07	1.96917e+07	1.43383e+07	3.31359e+07	8.78011e+07	2.18754e+07	7.86198e+07	1.41647e+07	4.81325e+07	5.81835e+07	3.64037e+07	1.03247e+08	1.67548e+07	2.41238e+07	1.42846e+08	4.51273e+07	4.15467e+07	1.01015e+08	5.73146e+07	4.1585e+07	4.51468e+07	3.84624e+07	3.64669e+07	6.41259e+06	9.77885e+07	7.47032e+07	2.78172e+07	4.06726e+07	1.35586e+08	6.06538e+07	2.2379e+08	6.0075e+07	3.77412e+07	5.93327e+07	2.1293e+07	1.71765e+07	2.89422e+07	5.81905e+07	3.93551e+07	3.03067e+07
143.03539019433 / 83.8222	256942	292164	78252.4	45947	129194	180066	103485	251471	42457.3	91695.7	79816.7	54440.1	154095	445334	85707.3	370418	77577.2	245146	99721.2	144012	114454	68229.1	85300.1	287600	58331.3	60402.4	192318	335595	55629.6	110683	68316.6	189598	48314.7	171121	135294	120664	78293.1	674855	117561	1.91816e+06	1.49415e+06	5.77944e+06	141473	682930	679486	68268.8	126250	498257	321351
143.039205216415 / 1730.4287	2.14252e+06	5.83367e+06	5.43924e+06	4.85114e+06	3.4534e+06	5.01297e+06	6.14181e+06	5.65215e+06	1.52585e+06	2.49156e+06	2.4042e+06	1.85919e+06	3.84483e+06	9.85977e+06	2.90801e+06	1.00269e+07	4.59237e+06	5.96653e+06	7.35665e+06	4.33347e+06	1.3137e+07	4.66248e+06	3.60253e+06	7.99919e+07	5.62868e+06	5.06189e+06	1.34626e+07	7.61483e+06	5.26289e+06	5.82518e+06	4.95778e+06	4.63845e+06	1.72981e+06	1.23393e+07	8.81665e+06	3.28627e+06	4.55803e+06	1.71343e+07	7.07867e+06	2.89282e+07	9.01731e+06	7.47246e+06	1.20779e+07	4.0836e+06	3.26509e+06	6.00497e+06	1.08112e+07	6.17524e+06	5.59937e+06
143.03920822116 / 1757.56855	3.18919e+06	4.24165e+06	1.98194e+06	3.00718e+06	4.04405e+06	3.90284e+06	4.52583e+06	4.27222e+06	1.108e+06	1.44182e+06	2.15496e+06	1.31093e+06	2.02447e+06	7.76383e+06	2.13416e+06	7.6492e+06	3.52464e+06	425474	5.87003e+06	1.61938e+06	9.52644e+06	2.22019e+06	2.03794e+06	1.71024e+07	4.16303e+06	3.87139e+06	9.68554e+06	5.51642e+06	3.7836e+06	4.34151e+06	3.5763e+06	3.39278e+06	1.30715e+06	1.02985e+07	6.66919e+06	2.45023e+06	3.69953e+06	1.22395e+07	5.31583e+06	2.56069e+07	6.51755e+06	5.67452e+06	9.35554e+06	3.28455e+06	2.27831e+06	4.10569e+06	7.68791e+06	5.35604e+06	4.05475e+06
143.039223899946 / 1695.9859	4.99724e+06	6.5228e+06	3.00456e+06	5.20017e+06	3.92714e+06	5.61694e+06	8.01148e+06	6.36496e+06	1.80085e+06	2.7843e+06	2.76832e+06	2.22519e+06	4.32957e+06	1.18912e+07	3.57459e+06	1.10015e+07	4.39933e+06	6.85237e+06	8.49423e+06	4.32838e+06	1.29866e+07	5.353e+06	3.17918e+06	2.62424e+07	6.24667e+06	6.7461e+06	1.50754e+07	8.43971e+06	5.92071e+06	6.93742e+06	5.47548e+06	5.24068e+06	2.0129e+06	1.37828e+07	7.74757e+06	3.86519e+06	5.09018e+06	1.91332e+07	8.07196e+06	3.40166e+07	9.84994e+06	9.63628e+06	1.33085e+07	4.91953e+06	3.49913e+06	5.96307e+06	1.21113e+07	5.01088e+06	6.00032e+06
143.069890867992 / 82.98425	214680	290700	132771	258157	186107	210010	327838	276285	63376.2	128219	128372	84437	191998	478511	136418	525184	226319	228541	316822	223186	573786	207761	124911	1.11369e+06	263819	218873	560606	292328	198226	271960	187976	224163	93671.9	557990	364693	153941	242369	633127	304843	1.63753e+06	290605	254997	712462	156123	213033	267950	524218	377452	261862
143.551387357845 / 551.9896	39702.4	0	8000.67	9176.5	6799.15	29490.9	31293.9	26511.4	8114.9	20441.4	0	0	0	124782	20917.3	199561	7278.39	23012.2	10469.1	11629.4	111055	24701.8	9224.57	378429	0	14606.3	0	48886.1	11999.3	0	13875	19375.4	0	35073.4	49753.4	15233.1	0	45768.8	10740.2	180429	96736	3869.62	35134.7	26285.6	0	40071.7	9356.15	10189.8	34215.6
143.958691793922 / 1532.782	5.94953e+06	6.99308e+06	3.45077e+06	5.23651e+06	4.55633e+06	8.27597e+06	7.68312e+06	7.67515e+06	2.05116e+06	3.5217e+06	3.38823e+06	2.53957e+06	5.89386e+06	1.35676e+07	4.15233e+06	1.26039e+07	5.99941e+06	8.29314e+06	1.00184e+07	5.80125e+06	1.5634e+07	6.49368e+06	3.64006e+06	2.27476e+07	7.37154e+06	6.04126e+06	1.60428e+07	9.34878e+06	6.03243e+06	7.70173e+06	5.72795e+06	5.76059e+06	2.39316e+06	1.56196e+07	1.14711e+07	4.3542e+06	6.09757e+06	2.20583e+07	9.55966e+06	2.79348e+07	3.72191e+06	3.86103e+06	6.73787e+06	2.60434e+06	2.02962e+06	3.34296e+06	6.21993e+06	6.41441e+06	3.73581e+06
143.958610263792 / 85.76165	719426	258234	360831	823588	130454	225475	328111	1.1665e+06	124041	284657	199921	190912	690658	2.34214e+06	83158.2	1.95899e+06	1.01867e+06	1.33107e+06	318843	146420	2.87466e+06	195169	83613.8	2.13512e+06	275511	265922	938260	374791	299609	1.35223e+06	329005	1.03078e+06	46302.9	2.99363e+06	2.33881e+06	141155	1.22407e+06	810220	426957	2.21734e+06	2.01788e+06	1.61258e+06	388481	1.08309e+06	417012	1.04853e+06	443388	309246	596219
143.958690562178 / 1604.56085	1.02504e+06	3.42939e+06	1.53889e+06	544625	799987	2.79563e+06	1.24752e+06	1.26735e+06	847416	1.33148e+06	1.304e+06	1.05055e+06	936544	5.11083e+06	1.67114e+06	1.18841e+06	2.45235e+06	3.07299e+06	3.72901e+06	2.25966e+06	6.29024e+06	1.01732e+06	1.46602e+06	1.421e+07	2.96146e+06	2.63893e+06	6.4076e+06	3.6264e+06	2.59636e+06	1.66998e+06	2.52144e+06	2.25863e+06	911933	6.02474e+06	4.78071e+06	815166	2.48451e+06	8.54632e+06	3.70421e+06	1.76222e+07	5.93739e+06	7.77899e+06	1.21572e+07	4.72335e+06	2.75183e+06	5.86065e+06	1.08797e+07	7.64688e+06	5.31533e+06
143.980599588219 / 1531.9086	9.60034e+06	1.28891e+07	6.06679e+06	8.61958e+06	7.42103e+06	1.02149e+07	1.22862e+07	1.17837e+07	2.99072e+06	5.09945e+06	5.00957e+06	3.73588e+06	8.25207e+06	1.93249e+07	5.86229e+06	1.82365e+07	8.6271e+06	1.07265e+07	1.29286e+07	7.60747e+06	2.04408e+07	8.45777e+06	5.22132e+06	6.04965e+07	1.02309e+07	8.38441e+06	2.21162e+07	1.28012e+07	8.67851e+06	1.00387e+07	7.79167e+06	7.76733e+06	3.0511e+06	2.0994e+07	1.62391e+07	6.1103e+06	7.69788e+06	2.72107e+07	1.17178e+07	2.83503e+07	1.64957e+07	2.83571e+07	4.39266e+07	1.79801e+07	1.09196e+07	2.26254e+07	4.26196e+07	2.97913e+07	1.86369e+07
143.996498151882 / 58.6026	8.16427e+06	7.72283e+06	3.71157e+06	5.53654e+06	4.64092e+06	5.80308e+06	6.70828e+06	8.13974e+06	2.73109e+06	4.62876e+06	5.03971e+06	3.28852e+06	5.64863e+06	8.5532e+06	4.29975e+06	3.4622e+06	6.72347e+06	7.26076e+06	8.00134e+06	7.55409e+06	2.5566e+06	5.81972e+06	3.73241e+06	1.12086e+07	7.74354e+06	7.12258e+06	8.75651e+06	8.04088e+06	6.47451e+06	6.41793e+06	5.52303e+06	4.58507e+06	2.12948e+06	4.7778e+06	7.3003e+06	4.11428e+06	5.00722e+06	1.06709e+07	7.08047e+06	1.09274e+07	5.35031e+06	2.47386e+06	3.80254e+06	1.41954e+06	6.02063e+06	5.81564e+06	8.59635e+06	7.71648e+06	1.59976e+07
143.996540860572 / 1531.8886	1.06867e+07	1.42212e+07	6.79973e+06	9.57714e+06	7.8961e+06	1.0651e+07	1.40123e+07	1.20126e+07	3.24851e+06	5.32357e+06	5.2033e+06	4.0035e+06	9.23456e+06	1.96727e+07	7.31588e+06	2.10571e+07	9.36697e+06	1.11158e+07	1.2901e+07	7.58587e+06	2.05283e+07	8.46584e+06	5.41719e+06	6.61715e+07	1.02289e+07	8.48381e+06	2.14277e+07	1.19675e+07	8.85705e+06	1.00551e+07	8.22826e+06	7.70152e+06	2.95904e+06	1.94606e+07	1.65122e+07	6.36985e+06	8.58578e+06	2.97943e+07	1.17575e+07	2.82021e+07	3.52935e+07	3.20075e+07	4.95609e+07	2.06112e+07	1.48644e+07	2.66417e+07	4.78804e+07	3.7942e+07	2.71084e+07
143.996515396177 / 1622.681	1.56616e+06	1.51838e+06	1.21436e+06	1.32611e+06	1.46324e+06	6.8128e+06	6.66908e+06	5.94352e+06	689918	822800	2.03496e+06	826602	1.03842e+06	4.45666e+06	1.20572e+06	5.06125e+06	1.57512e+06	3.88129e+06	2.91145e+06	4.17256e+06	1.08234e+07	1.7057e+06	1.21677e+06	1.42124e+07	2.24634e+06	2.02891e+06	1.72772e+06	2.79141e+06	2.33951e+06	4.30264e+06	1.90947e+06	1.53144e+06	678220	4.35911e+06	8.8072e+06	3.25759e+06	1.76487e+06	7.32206e+06	692965	1.12703e+07	3.08102e+06	3.63954e+06	6.05077e+06	2.47492e+06	1.40844e+06	2.76639e+06	2.7896e+06	3.59155e+06	2.66088e+06
143.99651143351 / 1596.18425	1.48061e+06	1.79959e+06	746224	987963	931653	1.45426e+06	1.7324e+06	1.70586e+06	432228	900321	708087	1.61462e+06	1.32133e+06	2.81516e+06	891869	2.67896e+06	1.77498e+06	1.57051e+06	1.92159e+06	1.22833e+06	3.19897e+06	1.35524e+06	792349	7.53366e+06	1.69989e+06	1.52887e+06	4.48971e+06	3.19572e+06	1.33906e+06	1.58221e+06	1.30805e+06	1.66374e+06	865899	3.65754e+06	2.43747e+06	932872	3.74693e+06	4.12047e+06	1.88226e+06	568750	3.59364e+06	4.74522e+06	7.44496e+06	2.9639e+06	1.6325e+06	3.65731e+06	6.66557e+06	4.56974e+06	3.2168e+06
143.996462242367 / 1781.2266	301104	3.07622e+06	707779	610572	872529	1.39622e+06	1.47897e+06	1.6803e+06	346999	586730	632322	76522.6	106556	444882	1.35927e+06	2.33643e+06	113026	1.51517e+06	2.26834e+06	1.28673e+06	400337	1.18958e+06	711032	5.62582e+06	1.5007e+06	132757	2.993e+06	1.73026e+06	1.59552e+06	1.69894e+06	170503	1.17797e+06	461569	3.32007e+06	2.31656e+06	896993	1.24512e+06	6.12559e+06	2.48447e+06	9.46163e+06	1.5484e+06	1.71551e+06	2.89592e+06	1.07863e+06	824001	1.3539e+06	331908	1.88515e+06	1.40271e+06
143.996487628209 / 1667.2548	232639	2.07765e+06	273598	1.3199e+06	1.16528e+06	1.94475e+06	1.70143e+06	1.93215e+06	260389	868117	775917	688096	1.27177e+06	4.45035e+06	1.63523e+06	5.16279e+06	754403	2.06914e+06	2.80025e+06	3.90918e+06	7.00986e+06	1.49384e+06	1.82688e+06	6.73528e+06	2.59665e+06	1.35975e+06	6.3108e+06	2.66426e+06	981570	1.41425e+06	1.66883e+06	1.77136e+06	798963	3.91037e+06	3.2712e+06	1.28278e+06	1.58178e+06	5.11775e+06	2.56353e+06	4.02783e+06	2.30195e+06	2.56739e+06	4.13442e+06	1.63276e+06	1.15332e+06	1.95045e+06	4.56163e+06	2.63294e+06	2.09888e+06
143.996463332755 / 1735.641	1.27098e+06	1.71573e+06	325646	1.01006e+06	1.09246e+06	1.32826e+06	1.65305e+06	1.41943e+06	440437	757938	762465	579744	1.2362e+06	1.49123e+06	885284	3.34427e+06	1.43885e+06	818709	1.52581e+06	1.37957e+06	4.03657e+06	1.75348e+06	829814	7.14531e+06	1.8198e+06	1.35498e+06	6.29719e+06	2.20775e+06	1.72004e+06	2.2301e+06	1.90206e+06	1.07791e+06	571824	4.00379e+06	2.95857e+06	968608	1.61521e+06	8.99305e+06	3.47447e+06	1.10433e+07	1.8951e+06	2.11628e+06	3.65273e+06	997800	1.01938e+06	1.71212e+06	2.96473e+06	2.47568e+06	1.74839e+06
143.996457844478 / 1798.58575	494937	754247	359911	165564	509356	720677	881267	817792	201037	461175	525467	271210	62951.4	1.30894e+06	402692	1.46315e+06	657603	863575	1.08605e+06	672649	1.83854e+06	706288	137952	2.40838e+06	806935	754032	242487	1.11683e+06	825893	899652	729481	1.0379e+06	372642	1.82395e+06	1.3226e+06	739842	673456	2.48287e+06	1.04101e+06	5.35355e+06	872488	961558	1.74267e+06	661288	464663	776971	1.51329e+06	1.00293e+06	784134
143.99648168393 / 1711.5617	1.63096e+06	1.53731e+06	253715	1.11304e+06	928614	1.37981e+06	1.56199e+06	1.53452e+06	413624	654672	436747	503684	1.0882e+06	1.7353e+06	137635	2.71023e+06	1.22587e+06	1.68552e+06	2.02788e+06	1.25145e+06	3.47088e+06	1.25553e+06	768647	6.32813e+06	1.521e+06	1.41092e+06	3.72972e+06	2.1283e+06	1.90926e+06	1.66123e+06	1.33147e+06	1.33048e+06	502247	3.46852e+06	2.58657e+06	936180	1.37712e+06	4.83997e+06	2.05271e+06	8.77e+06	1.69816e+06	1.90401e+06	3.17107e+06	1.17627e+06	890364	1.57838e+06	3.01312e+06	1.9776e+06	1.57786e+06
143.996449611553 / 1759.4998	923352	1.27299e+06	598182	928555	908433	1.09706e+06	1.34371e+06	1.24305e+06	433888	213263	73758.7	252838	895528	2.47857e+06	670989	1.84545e+06	745296	1.3065e+06	1.74377e+06	1.03605e+06	2.88908e+06	1.07547e+06	641415	6.11056e+06	4.63699e+06	1.20734e+06	3.04167e+06	1.48932e+06	1.45122e+06	1.50978e+06	1.12231e+06	1.07967e+06	578349	3.95756e+06	2.7991e+06	800986	505865	4.01096e+06	1.68565e+06	8.6556e+06	1.35915e+06	1.52274e+06	2.49464e+06	995992	759883	1.25176e+06	2.37927e+06	1.79067e+06	1.25782e+06
143.996547616775 / 1558.42135	3.08759e+06	4.29086e+06	2.13302e+06	2.92814e+06	2.46789e+06	3.36687e+06	3.99656e+06	3.80439e+06	998097	1.6041e+06	1.41634e+06	1.25539e+06	2.57466e+06	6.89352e+06	1.9848e+06	6.36404e+06	2.75334e+06	3.75895e+06	4.51234e+06	2.39596e+06	6.95466e+06	2.56872e+06	1.71284e+06	1.92487e+07	3.19774e+06	3.17111e+06	6.36786e+06	4.29231e+06	3.29834e+06	3.71581e+06	3.15011e+06	2.90747e+06	1.16533e+06	6.9149e+06	5.36042e+06	2.11747e+06	2.65259e+06	9.78792e+06	4.38704e+06	8.24255e+06	7.24264e+06	1.12407e+07	1.82686e+07	6.64133e+06	6.28561e+06	1.03515e+07	2.16904e+07	1.12664e+07	1.15985e+07
143.996481824392 / 1701.63045	1.29546e+06	1.73432e+06	833080	1.23046e+06	1.07509e+06	275269	1.79159e+06	1.67658e+06	575523	1.03706e+06	745917	767066	1.25791e+06	3.05734e+06	915806	3.08376e+06	1.35347e+06	1.64733e+06	2.26398e+06	1.39232e+06	3.83839e+06	1.46369e+06	881965	7.29932e+06	1.72503e+06	1.63664e+06	4.07395e+06	2.44447e+06	1.70235e+06	1.90959e+06	1.5227e+06	1.4949e+06	559563	4.34518e+06	2.94278e+06	1.11962e+06	1.51091e+06	5.34628e+06	2.31831e+06	9.61179e+06	1.88325e+06	2.04758e+06	3.52516e+06	1.31934e+06	960691	1.72993e+06	3.20734e+06	2.22807e+06	1.73865e+06
143.996474074346 / 1720.7686	1.29676e+06	1.6889e+06	821949	1.24917e+06	1.016e+06	1.47664e+06	1.95845e+06	1.82056e+06	439990	732809	730280	554506	1.46272e+06	3.1594e+06	874754	3.06824e+06	1.37018e+06	1.89768e+06	2.33172e+06	1.36432e+06	3.55582e+06	1.39887e+06	880386	6.86254e+06	1.74045e+06	1.60704e+06	4.16395e+06	2.3125e+06	1.64224e+06	1.92277e+06	1.5224e+06	1.51583e+06	324460	3.82135e+06	3.58709e+06	1.02178e+06	1.36808e+06	5.64549e+06	2.34451e+06	1.08257e+07	1.8944e+06	2.13664e+06	3.66131e+06	1.325e+06	985098	1.77127e+06	3.39929e+06	2.22792e+06	1.74297e+06
144.020266399164 / 1011.6098	533792	761106	456290	481209	422862	613668	707397	624833	199611	306532	304724	339373	596245	1.53323e+06	348951	1.34396e+06	545276	608737	570522	468434	969340	398758	362148	3.68661e+06	556675	522457	1.24849e+06	586902	453392	477847	411207	313950	109016	940487	759429	409131	283555	1.13918e+06	569289	2.85194e+06	8.8639e+06	7.93593e+06	3.47996e+06	1.37126e+06	1.18715e+06	2.13817e+06	4.0183e+06	2.89013e+06	2.31393e+06
144.023240869985 / 73.4184	1.01402e+06	1.43079e+06	433863	1.08031e+06	845717	1.499e+06	1.88331e+06	1.79731e+06	145384	461586	261038	248200	860485	3.80262e+06	438838	3.05082e+06	1.41854e+06	1.79287e+06	2.31885e+06	1.08177e+06	4.69992e+06	1.56738e+06	482134	8.09514e+06	2.07278e+06	1.67982e+06	5.29169e+06	2.94222e+06	1.8662e+06	2.26769e+06	1.58606e+06	1.25839e+06	334100	4.45435e+06	3.59097e+06	699089	2.00317e+06	6.8803e+06	3.11423e+06	1.48692e+07	2.83078e+06	3.10403e+06	3.23099e+06	449238	442225	1.28242e+06	3.09385e+06	2.09727e+06	706655
144.020251514512 / 724.06105	139392	303591	216088	286030	67416.1	129289	419844	407071	105660	186216	197878	80147.4	293193	789618	144242	253796	346413	485625	213684	176411	442012	344152	105772	623654	376411	125546	921801	198795	123399	411163	137327	145796	131713	179847	174853	106757	127807	472953	176176	888268	643418	770126	245133	338219	75840	113389	740933	460586	388609
144.080414304207 / 69.9226	1.20386e+06	1.10706e+06	227367	285002	456912	205413	349499	1.89121e+06	128430	1.09855e+06	1.15699e+06	318741	1.92183e+06	1.8825e+06	21664.6	1.84909e+07	574877	368137	351703	2.52578e+06	3.23321e+06	663050	286141	770266	44439.8	1.41231e+06	280234	211350	124565	61309	3.37358e+06	184669	22640.3	534504	272228	179635	437018	1.07279e+06	286488	977347	99986.3	129187	462384	109832	1.0143e+06	149106	370413	129156	3.16479e+06
144.080356407573 / 314.8291	453381	662724	276949	451393	367029	514587	669078	649015	152071	266046	261251	208028	449759	1.13014e+06	283060	1.00849e+06	440637	582441	751839	450033	1.24084e+06	471530	260674	2.0881e+06	539321	480942	1.27448e+06	690582	430351	546163	419243	417773	155983	1.20183e+06	894556	311264	479922	1.63645e+06	718340	3.59404e+06	358552	633006	1.05255e+06	396572	274211	521489	907113	626009	474546
144.956560306624 / 1607.2554	2.30847e+06	3.5156e+06	1.57457e+06	2.29787e+06	2.0653e+06	2.98625e+06	3.32702e+06	1.13882e+07	913083	1.39822e+06	1.38426e+06	1.16291e+06	2.45434e+06	6.43538e+06	1.89906e+06	6.42473e+06	2.90838e+06	3.15665e+06	1.59607e+07	2.62296e+06	7.1261e+06	2.60254e+06	1.56957e+06	8.60228e+06	3.16177e+06	2.94675e+06	7.44743e+06	4.44005e+06	1.06802e+07	3.29984e+06	2.90882e+06	2.09674e+06	1.14641e+06	6.64681e+06	5.39892e+06	2.06117e+06	2.82245e+06	3.65598e+07	4.27866e+06	4.73913e+07	1.5789e+07	3.93385e+06	4.90547e+06	6.4537e+06	4.18629e+06	2.8187e+06	1.60689e+07	1.09662e+07	7.69529e+06
144.956481325103 / 84.4288	667210	881373	370231	615959	528170	231523	999011	946702	155568	311423	285458	230246	608216	1.92928e+06	378243	2.13017e+06	405822	1.0605e+06	1.37211e+06	125807	2.94805e+06	704276	455210	4.36655e+06	969579	406573	2.77078e+06	1.13649e+06	906129	1.022e+06	850314	757790	221085	2.06882e+06	1.61124e+06	262208	830758	2.93645e+06	554800	7.53453e+06	610829	1.31621e+06	2.12743e+06	464357	136677	335342	1.67626e+06	433317	1.37256e+06
144.98179264664 / 1302.69485	2.28383e+07	3.03908e+07	1.22991e+07	1.73257e+07	1.6657e+07	2.11434e+07	6.68871e+07	9.02837e+07	1.00033e+07	1.54123e+07	2.43953e+07	2.69502e+07	2.32172e+07	4.93078e+07	4.29972e+07	2.26509e+07	6.45803e+07	3.84541e+07	3.63474e+07	2.44233e+07	5.6572e+07	2.0044e+07	3.21332e+07	9.85045e+07	2.5372e+07	2.47143e+07	4.78231e+07	3.22747e+07	2.14463e+07	7.30748e+07	2.00167e+07	5.05773e+07	1.99358e+07	3.52961e+07	4.50131e+07	3.89456e+07	1.92124e+07	6.61198e+07	2.47442e+07	1.43581e+08	7.35226e+07	2.31321e+08	1.26372e+08	2.96569e+07	1.47232e+06	3.42231e+06	4.78688e+07	3.12757e+07	1.92656e+07
144.981782363829 / 1500.9948	2.46611e+07	3.34134e+07	1.69017e+07	5.42026e+07	2.0984e+07	3.00745e+07	3.63293e+07	3.38906e+07	9.40116e+06	4.20454e+07	2.91002e+07	1.14272e+07	2.48625e+07	6.51961e+07	1.854e+07	5.57816e+07	6.32796e+07	6.89904e+07	4.36012e+07	2.54537e+07	1.27614e+08	2.65203e+07	1.63238e+07	1.38185e+08	5.41164e+07	2.7298e+07	1.86343e+08	6.58745e+07	5.0622e+07	3.15915e+07	2.36948e+07	4.77074e+07	2.8132e+07	6.47324e+07	4.8416e+07	1.77431e+07	2.66316e+07	1.82336e+08	3.67964e+07	9.08532e+07	1.68451e+08	7.75896e+07	1.06259e+08	2.65847e+07	5.05953e+07	2.79884e+07	1.18917e+08	1.0055e+08	6.48956e+07
144.981844480898 / 1521.3459	1.50766e+07	2.12395e+07	9.7187e+06	1.41638e+07	1.21358e+07	1.61888e+07	2.04027e+07	1.85671e+07	5.16973e+06	8.50522e+06	8.53846e+06	5.95008e+06	1.32857e+07	3.40465e+07	9.68764e+06	2.87826e+07	1.43889e+07	1.93078e+07	2.17777e+07	1.27332e+07	3.76539e+07	1.38093e+07	8.402e+06	8.33232e+07	1.70453e+07	1.46806e+07	3.75873e+07	2.23161e+07	1.49234e+07	1.76933e+07	1.30194e+07	1.37291e+07	5.19018e+06	3.57837e+07	2.59305e+07	9.64867e+06	1.39784e+07	5.0793e+07	1.93596e+07	7.43264e+07	4.22143e+07	2.72962e+07	3.74388e+07	1.09876e+07	7.9309e+06	1.30383e+07	2.52634e+07	1.92813e+07	1.59857e+07
144.981904379875 / 1560.7069	2.74432e+07	3.63967e+07	1.74881e+07	2.59509e+07	2.25234e+07	3.09338e+07	3.78248e+07	3.72001e+07	9.6452e+06	1.61193e+07	1.52899e+07	1.18739e+07	2.69661e+07	6.80958e+07	2.11898e+07	6.28462e+07	3.13644e+07	3.80399e+07	4.89924e+07	2.95575e+07	7.46663e+07	2.95027e+07	1.73282e+07	1.54451e+08	3.55522e+07	3.15712e+07	7.99094e+07	4.89428e+07	3.14756e+07	3.88513e+07	2.80434e+07	3.01492e+07	1.12646e+07	7.30012e+07	5.80375e+07	2.2367e+07	2.92939e+07	1.03866e+08	4.43571e+07	1.45182e+08	1.43983e+08	7.45126e+07	1.51914e+08	9.86557e+06	3.12424e+07	2.78284e+07	5.32828e+07	2.84811e+07	2.10056e+07
144.981822036033 / 1193.73795	5.93244e+06	8.78183e+06	3.34666e+06	6.00688e+06	5.30232e+06	7.3255e+06	1.79581e+07	8.34891e+06	1.59929e+06	2.48541e+06	1.52203e+06	3.11389e+06	6.61694e+06	2.34403e+07	4.56087e+06	1.73431e+07	6.60753e+06	9.65165e+06	1.21191e+07	6.31902e+06	1.99804e+07	5.75723e+06	7.47435e+06	2.91502e+07	1.15413e+07	6.2022e+06	2.08891e+07	1.39797e+07	6.88822e+06	8.47852e+06	6.52327e+06	6.66283e+06	2.64403e+06	1.37628e+07	1.23594e+07	5.61846e+06	6.96014e+06	2.32531e+07	1.38225e+07	5.57084e+07	5.84555e+07	1.66619e+07	6.61946e+07	1.19363e+07	6.6049e+06	9.15836e+06	1.45074e+07	9.53111e+06	6.7218e+06
144.981799984035 / 1275.7323	1.5976e+07	2.07642e+07	1.00472e+07	1.50174e+07	1.28443e+07	1.80373e+07	2.19168e+07	2.07374e+07	6.15794e+06	1.02334e+07	9.43075e+06	7.20786e+06	1.53728e+07	4.02853e+07	1.03851e+07	2.24699e+07	1.73269e+07	2.06346e+07	2.55554e+07	1.50125e+07	8.55324e+06	1.55155e+07	9.28709e+06	7.08762e+07	1.96732e+07	1.65508e+07	5.37532e+07	2.4544e+07	1.90953e+07	2.01815e+07	1.85936e+07	1.62967e+07	6.16906e+06	3.92654e+07	2.92913e+07	1.16977e+07	1.59962e+07	5.36357e+07	2.505e+07	1.14914e+08	9.33392e+07	9.41643e+07	1.13953e+08	1.12033e+07	1.58461e+07	2.38779e+07	4.79541e+07	2.4746e+07	1.77718e+07
144.981785156481 / 1355.8221	2.47184e+07	3.28298e+07	1.36665e+07	9.64543e+06	9.70965e+06	2.10518e+07	2.46677e+07	2.93749e+07	1.12425e+07	1.48679e+07	1.38215e+07	1.04297e+07	2.60291e+07	5.16517e+07	2.77628e+06	3.60279e+07	2.2799e+07	2.95041e+07	2.04298e+07	2.38796e+07	5.74202e+07	2.18788e+07	1.34774e+07	2.68383e+08	3.87205e+07	3.28948e+07	3.50249e+07	4.81656e+07	2.36262e+07	2.76697e+07	2.19815e+07	1.90094e+07	8.4308e+06	6.07258e+07	4.3624e+07	1.67085e+07	2.33309e+07	1.76214e+07	5.35102e+07	2.16952e+08	1.07473e+08	7.52475e+06	1.30066e+07	3.70624e+07	4.03755e+07	3.30122e+07	4.97191e+07	3.92331e+07	2.82162e+07
144.9817875888 / 1415.5845	2.09845e+07	2.68264e+07	1.252e+07	1.88436e+07	1.66851e+07	2.37349e+07	3.69588e+07	2.86743e+07	7.23194e+06	1.2132e+07	4.0397e+07	8.89527e+06	3.90417e+07	4.55216e+07	1.36174e+07	4.36289e+07	2.03724e+07	2.59795e+07	2.37743e+07	1.94668e+07	7.52688e+07	2.01297e+07	1.52272e+07	4.12527e+08	2.81107e+07	2.23481e+07	4.29724e+07	3.08401e+07	3.10415e+07	2.51498e+07	1.9305e+07	2.07348e+07	7.49258e+06	9.45402e+07	3.8649e+07	1.84979e+07	2.10304e+07	1.15818e+08	3.14954e+07	2.04949e+08	1.28828e+08	1.28967e+07	9.86365e+07	6.41616e+06	1.86266e+07	3.47095e+07	6.81332e+06	3.61199e+07	1.04863e+07
144.981787418473 / 1477.402	2.39572e+07	3.07307e+07	1.3926e+07	2.23435e+07	2.02789e+07	2.71421e+07	3.04878e+07	3.0694e+07	9.16051e+06	1.41802e+07	1.35523e+07	8.90784e+06	2.47199e+07	7.53531e+07	1.86238e+07	4.96465e+07	2.33831e+07	2.99633e+07	3.78075e+07	2.32465e+07	6.0319e+07	2.36533e+07	1.38939e+07	1.18488e+08	2.82891e+07	3.33276e+07	6.5298e+07	3.75584e+07	2.51454e+07	2.77002e+07	2.24666e+07	2.30379e+07	9.01434e+06	8.83818e+07	4.168e+07	1.9046e+07	2.3795e+07	8.20358e+07	3.53294e+07	1.73303e+08	8.00987e+07	9.78835e+07	1.26212e+08	3.49084e+07	2.36077e+07	3.77648e+07	6.63001e+07	4.34778e+07	3.19066e+07
144.981779654063 / 1446.06675	2.24702e+07	3.05383e+07	1.43419e+07	2.26877e+07	1.94948e+07	3.21765e+07	3.42036e+07	3.07111e+07	7.60886e+06	1.18613e+07	1.39625e+07	1.05034e+07	3.12897e+07	4.67296e+07	1.34469e+07	5.06247e+07	2.06735e+07	2.94726e+07	3.73253e+07	1.81345e+07	4.60407e+07	1.89272e+07	1.50011e+07	1.27422e+08	4.461e+06	2.49758e+07	6.46198e+07	4.26273e+07	2.3657e+07	2.92283e+07	2.242e+07	2.28839e+07	8.57075e+06	5.86046e+07	4.40808e+07	1.71984e+07	2.15702e+07	8.78367e+07	5.38343e+07	2.05789e+08	9.54928e+07	1.04416e+08	1.32157e+08	3.63145e+07	2.44837e+07	3.69308e+07	6.18215e+07	4.42199e+07	3.09325e+07
144.981816446126 / 1290.4189	2.56365e+07	3.65096e+07	1.62103e+07	2.28178e+07	2.02909e+07	2.76107e+07	3.69141e+07	3.29354e+07	1.1519e+07	1.75403e+07	1.9976e+07	1.31592e+07	2.74636e+07	6.29579e+07	1.58021e+07	4.91612e+07	3.01489e+07	3.46241e+07	4.51492e+07	2.95264e+07	6.18283e+07	2.44686e+07	1.4698e+07	1.315e+08	3.24681e+07	3.17278e+07	6.82735e+07	4.18404e+07	2.82294e+07	3.08264e+07	2.54989e+07	2.61204e+07	9.76042e+06	5.8909e+07	4.38624e+07	2.05514e+07	2.41795e+07	8.06627e+07	3.55592e+07	1.79369e+08	1.45337e+08	1.34121e+08	2.02326e+08	3.83685e+07	2.45098e+07	3.62929e+07	5.89721e+07	3.8438e+07	2.75809e+07
144.991757409893 / 58.61695	5.23622e+06	5.4096e+06	2.07571e+06	3.02559e+06	2.85953e+06	3.73894e+06	4.08131e+06	6.1982e+06	1.43064e+06	2.64723e+06	2.91057e+06	1.89255e+06	3.66423e+06	6.48499e+06	2.17306e+06	6.49333e+06	3.75098e+06	4.26633e+06	4.91967e+06	4.82929e+06	6.03352e+06	3.17231e+06	2.02146e+06	1.06713e+07	4.10793e+06	5.48967e+06	5.987e+06	4.54479e+06	3.49954e+06	3.74463e+06	4.13345e+06	2.69795e+06	1.09545e+06	3.40611e+06	4.35897e+06	2.14769e+06	2.87595e+06	8.61204e+06	4.39975e+06	1.09952e+07	6.96518e+06	3.60638e+06	3.59245e+06	1.84937e+06	4.50618e+06	3.77901e+06	5.70485e+06	5.01201e+06	8.41376e+06
145.034957008724 / 1568.9507	1.57614e+07	2.09494e+07	1.04589e+07	6.47947e+06	6.15912e+06	9.42919e+06	1.06726e+07	2.21287e+07	3.5733e+06	1.11318e+07	4.61842e+06	4.0248e+06	1.71272e+07	4.27938e+07	6.56788e+06	1.63715e+07	7.66789e+06	1.20032e+07	3.42177e+07	8.52177e+06	5.49343e+07	9.73443e+06	1.1723e+07	1.07049e+08	1.00774e+07	2.19818e+07	2.54332e+07	1.54587e+07	8.66827e+06	1.14091e+07	8.33252e+06	1.0143e+07	3.35816e+06	1.90788e+07	1.5665e+07	5.93532e+06	8.50433e+06	3.45032e+07	1.36362e+07	7.51283e+07	3.14333e+07	1.91026e+07	2.979e+07	1.0338e+07	8.25555e+06	1.44506e+07	2.81474e+07	1.92741e+07	1.53773e+07
145.03489555973 / 1732.1548	1.43248e+06	2.85269e+06	1.3317e+06	1.81652e+06	1.3921e+06	2.39648e+06	3.24153e+06	2.75751e+06	665354	1.17203e+06	1.08409e+06	886272	1.42758e+06	4.81462e+06	1.33782e+06	6.19262e+06	2.21615e+06	4.14376e+06	2.43615e+06	1.74832e+06	4.24379e+06	2.17011e+06	162736	3.09255e+07	2.72927e+06	2.14127e+06	6.37461e+06	1.66895e+06	2.87629e+06	2.82733e+06	4.49723e+06	2.24616e+06	1.12185e+06	5.85158e+06	4.6413e+06	1.58728e+06	2.23509e+06	8.40756e+06	3.62208e+06	1.52401e+07	4.59631e+06	3.40584e+06	5.55798e+06	2.03822e+06	2.13246e+06	2.53267e+06	9.17243e+06	3.34226e+06	2.5881e+06
145.034943869391 / 1610.9442	3.55938e+06	5.01003e+06	2.31155e+06	3.4802e+06	2.82031e+06	4.39996e+06	5.46193e+06	5.00042e+06	1.74385e+06	2.43659e+06	2.40283e+06	1.91089e+06	3.97163e+06	9.94221e+06	404493	8.0994e+06	1.73516e+06	1.69916e+06	7.40752e+06	243537	1.19389e+07	4.30701e+06	5.18559e+06	4.08844e+07	7.02068e+06	4.68204e+06	1.27826e+07	711595	4.68175e+06	1.04606e+07	4.39387e+06	9.34282e+06	3.73694e+06	1.1478e+07	966157	1.70601e+06	4.67044e+06	1.6805e+07	7.03772e+06	1.90899e+07	6.56634e+06	5.08644e+06	7.83446e+06	2.58203e+06	1.67349e+06	3.72506e+06	6.82003e+06	4.71749e+06	3.2119e+06
145.034883559307 / 1687.2035	2.62988e+06	3.6816e+06	1.64807e+06	2.4922e+06	2.14675e+06	2.95237e+06	3.78136e+06	3.56098e+06	1.06109e+06	1.59222e+06	1.61479e+06	1.22672e+06	2.77157e+06	6.36176e+06	2.0875e+06	6.37804e+06	3.06587e+06	2.97711e+06	4.99761e+06	3.03908e+06	8.12284e+06	5.2561e+06	1.66854e+06	2.52686e+07	3.59512e+06	3.20854e+06	8.68673e+06	4.82165e+06	3.38519e+06	3.89806e+06	3.00782e+06	3.1948e+06	1.23059e+06	8.17167e+06	5.80815e+06	2.36202e+06	2.18152e+06	1.06228e+07	4.62216e+06	5.91865e+07	4.38823e+06	4.54263e+06	7.72432e+06	2.86795e+06	2.01537e+06	3.45194e+06	1.01906e+07	4.76565e+06	3.43108e+06
145.034868391882 / 1774.2621	2.09323e+06	2.61824e+06	1.31339e+06	1.58036e+06	1.68656e+06	2.42785e+06	2.90237e+06	2.71064e+06	725122	1.1355e+06	1.08238e+06	877626	1.81651e+06	5.51872e+06	2.40747e+06	5.63294e+06	2.15805e+06	2.85767e+06	3.42544e+06	2.07943e+06	6.24514e+06	2.26219e+06	1.31108e+06	1.09221e+07	2.74531e+06	2.62407e+06	6.34076e+06	332249	2.45291e+06	2.90093e+06	2.36263e+06	2.22879e+06	858736	5.33781e+06	4.55662e+06	1.60038e+06	2.23468e+06	4.96326e+06	3.55986e+06	1.69497e+07	3.13806e+06	3.29461e+06	5.36136e+06	1.91033e+06	1.44917e+06	2.19202e+06	4.75191e+06	3.26227e+06	2.48944e+06
145.083727677005 / 313.8264	101458	176156	65796.4	113291	82371	152656	171934	149926	36568.1	72114.8	68434.4	50091.8	108789	262799	65816.5	236501	105213	118091	204265	111732	306990	94494.9	70772.5	415143	115461	92414.1	343672	173508	106002	118614	108812	107031	28807.3	307183	195841	90041.1	136397	384943	180794	773389	113343	160028	246087	78780.5	71767.6	86769.9	217159	156624	110201
145.954123930498 / 1533.0855	1.76627e+06	2.48243e+06	1.13103e+06	2.18115e+06	1.81769e+06	2.06686e+06	2.99384e+06	2.57398e+06	792995	1.1474e+06	1.18382e+06	1.14774e+06	1.97235e+06	4.74912e+06	1.41023e+06	5.26806e+06	2.18294e+06	2.98513e+06	3.46761e+06	2.31775e+06	5.56653e+06	2.23883e+06	1.2401e+06	7.09708e+06	3.0901e+06	2.31518e+06	6.57253e+06	3.75689e+06	2.04854e+06	2.61953e+06	1.94423e+06	1.96822e+06	835982	5.84497e+06	4.10667e+06	1.51945e+06	2.50548e+06	8.16797e+06	3.11505e+06	6.6751e+06	1.2362e+06	1.41552e+06	1.84309e+06	461849	534193	1.03142e+06	1.9111e+06	1.10778e+06	819329
145.954068302971 / 85.7543	32222.2	39028.9	12766.8	33861.3	37356.8	50712.2	51596.7	48824.5	2848.02	8669.82	6754.26	6465.84	29836.7	136977	17934.8	91150.2	44418	136231	128715	29822.5	160127	32584.5	31958.9	652272	107467	280344	674099	81288.2	136796	62209.6	91388.8	181593	33748.1	1.10533e+06	135942	143119	84266	202629	110976	672304	64728.4	38579.8	86879.8	72935.8	11226.8	41008.4	117613	72990.3	129264
145.980269301688 / 1532.3906	1.77682e+06	2.56903e+06	1.15151e+06	1.28961e+06	1.04479e+06	1.76584e+06	2.14172e+06	2.55236e+06	622865	1.25132e+06	946827	685279	2.20544e+06	3.53055e+06	1.10169e+06	3.77031e+06	1.68383e+06	2.04714e+06	3.72564e+06	1.42783e+06	4.59953e+06	1.63585e+06	915328	7.51162e+06	2.96821e+06	1.64219e+06	4.11899e+06	2.63547e+06	1.69363e+06	2.04435e+06	1.55949e+06	1.54953e+06	873021	4.2839e+06	2.98576e+06	1.22445e+06	1.75563e+06	5.95672e+06	2.74118e+06	6.43567e+06	1.16544e+06	1.3402e+06	1.79191e+06	407358	521523	1.01008e+06	1.82447e+06	1.08405e+06	801069
146.499235118107 / 1531.4092	8.67033e+07	1.18279e+08	5.47613e+07	7.15066e+07	5.92306e+07	8.73894e+07	9.56478e+07	8.86492e+07	2.43938e+07	3.90115e+07	3.65097e+07	3.06429e+07	5.81523e+07	1.52383e+08	4.27331e+07	1.302e+08	6.30727e+07	7.18364e+07	8.64155e+07	5.18552e+07	1.47077e+08	5.91761e+07	4.07103e+07	6.30245e+08	6.9981e+07	5.82967e+07	1.39691e+08	7.15159e+07	5.71162e+07	6.51169e+07	5.75447e+07	4.86231e+07	1.91348e+07	1.27364e+08	1.12836e+08	4.4153e+07	4.33497e+07	1.46523e+08	7.03099e+07	5.94793e+07	3.51223e+08	3.7771e+08	6.43369e+08	2.481e+08	1.82772e+08	3.10428e+08	6.03972e+08	4.27756e+08	3.25264e+08
146.499172857403 / 58.7133	570909	489283	160041	308306	230068	314573	405572	502691	143380	201639	311611	180025	262453	344929	203839	52246.7	358946	438123	422271	430728	17488.6	272465	223093	159711	446865	414953	275208	314130	372855	259135	301257	224572	95385.3	43639.1	281189	153524	300759	421984	368977	53501.2	153646	5105.12	40341.7	28120.8	430626	294660	415405	359201	1.41102e+06
146.499233747026 / 1028.2416	1.50989e+06	2.41977e+06	1.29613e+06	1.13632e+06	868520	1.4818e+06	1.52018e+06	1.361e+06	426067	663232	483568	544036	847256	3.01e+06	619112	2.55722e+06	1.27387e+06	1.42486e+06	1.1282e+06	790428	2.0176e+06	971355	852876	2.2992e+07	954079	1.07904e+06	2.39296e+06	822210	946486	870055	948377	475863	171206	2.10844e+06	1.78583e+06	1.20212e+06	640084	1.99987e+06	1.16464e+06	5.97161e+06	5.78878e+07	3.97654e+06	3.15741e+07	3.03961e+07	1.52639e+07	2.2956e+07	4.07856e+07	4.23297e+07	3.75267e+07
146.499237754826 / 1093.6775	3.14031e+06	4.88372e+06	2.37481e+06	1.89346e+06	1.68554e+06	2.60401e+06	2.96533e+06	2.41062e+06	724170	1.05408e+06	815156	934322	1.38939e+06	4.778e+06	1.13503e+06	3.47686e+06	1.89978e+06	1.89137e+06	1.66243e+06	1.03887e+06	3.02706e+06	1.37338e+06	1.35149e+06	3.07633e+07	1.62234e+06	1.5952e+06	3.44965e+06	1.14001e+06	1.41066e+06	1.24031e+06	1.31893e+06	716774	200790	3.12795e+06	2.89693e+06	1.8001e+06	636454	2.56658e+06	1.65057e+06	7.59586e+06	1.87119e+08	7.1495e+07	8.59563e+07	5.54396e+07	3.2759e+07	5.60769e+07	1.09009e+08	1.25449e+08	3.54189e+07
146.979970098337 / 1501.1585	1.41039e+07	1.67622e+07	7.94283e+06	2.18187e+07	2.1221e+07	1.3424e+07	2.9617e+07	3.86205e+07	7.00139e+06	7.74378e+06	1.29637e+07	5.71013e+06	1.17035e+07	2.69681e+07	1.85024e+07	4.68596e+07	2.90822e+07	4.0131e+07	2.15925e+07	1.98379e+07	5.56116e+07	1.27007e+07	1.87308e+07	6.61753e+07	2.76583e+07	2.11931e+07	3.37103e+07	1.88398e+07	1.33811e+07	4.24586e+07	1.22866e+07	1.31184e+07	4.92972e+06	9.5767e+07	2.43786e+07	9.17388e+06	1.33411e+07	4.34921e+07	3.0505e+07	6.36026e+07	8.09469e+07	3.61251e+07	4.92961e+07	1.20585e+07	3.52779e+07	1.27757e+07	2.31758e+07	1.75729e+07	1.45492e+07
146.979976360679 / 1302.5978	1.05067e+07	3.44503e+07	1.53269e+07	2.37599e+07	2.35555e+07	1.17498e+07	2.67366e+07	2.92769e+07	6.80833e+06	1.61641e+07	1.09781e+07	5.35282e+06	1.05869e+07	2.81408e+07	9.37856e+06	1.93752e+07	1.14677e+07	2.21169e+07	1.74694e+07	2.87833e+07	2.7223e+07	8.92151e+06	6.40416e+06	4.56295e+07	1.16042e+07	1.19161e+07	2.11144e+07	1.56646e+07	9.96276e+06	1.23355e+07	9.31599e+06	2.43119e+07	7.414e+06	2.07069e+07	1.67218e+07	7.98693e+06	941532	3.64321e+07	1.53987e+07	7.0757e+07	5.04241e+07	1.56002e+07	5.71692e+07	1.3858e+07	8.76686e+06	1.27685e+07	2.15492e+07	1.39911e+07	1.00904e+07
146.980077864469 / 1561.33675	9.23853e+06	1.15301e+07	5.63879e+06	8.74493e+06	8.19395e+06	1.01524e+07	1.27026e+07	1.09044e+07	3.33633e+06	5.26803e+06	5.13217e+06	3.96909e+06	9.33415e+06	2.24832e+07	6.89541e+06	2.0809e+07	7.18328e+06	1.3296e+07	1.64561e+07	9.68168e+06	2.59219e+07	1.01904e+07	6.05859e+06	5.85701e+07	1.22512e+07	1.0928e+07	2.81058e+07	1.65478e+07	1.11179e+07	1.28938e+07	1.01266e+07	1.07691e+07	4.09672e+06	2.58798e+07	1.92494e+07	7.96396e+06	1.07078e+07	3.59177e+07	1.60394e+07	4.35918e+07	3.89381e+07	3.33784e+07	4.7375e+07	6.69064e+06	1.01052e+07	1.51356e+07	2.85998e+07	1.84465e+07	1.76967e+07
146.979977612966 / 1354.7441	1.36593e+07	1.58005e+07	7.44544e+06	1.10228e+07	9.58883e+06	1.31639e+07	1.06732e+07	1.76854e+07	3.6051e+06	7.82858e+06	6.39682e+06	5.53909e+06	1.23631e+07	2.84056e+07	4.23788e+06	3.19483e+06	1.24821e+07	1.58872e+07	2.00966e+07	7.03979e+06	2.78961e+07	1.2014e+07	7.14982e+06	1.13485e+08	1.51402e+07	1.179e+07	3.24229e+07	2.20414e+07	1.32981e+07	1.51596e+07	1.16775e+07	1.4187e+07	5.05005e+06	3.03463e+07	2.73323e+07	9.15843e+06	1.22963e+07	4.26022e+07	1.82094e+07	9.43222e+07	5.43608e+07	5.27838e+07	6.72907e+07	1.73167e+07	1.16773e+07	1.70676e+07	2.88539e+07	1.93017e+07	1.38224e+07
146.979955162837 / 1414.6573	1.47253e+06	1.71611e+07	7.08438e+06	1.17953e+07	9.45557e+06	1.35817e+07	1.63394e+07	8.48881e+06	8.30294e+06	6.90948e+06	6.73155e+06	2.96879e+06	1.15315e+07	2.60425e+07	9.70943e+06	2.47495e+07	1.17893e+07	1.53914e+07	1.17801e+07	1.1404e+07	2.99431e+07	1.1779e+07	6.76907e+06	3.79137e+07	1.56862e+07	1.08912e+07	3.21698e+07	1.84302e+07	1.57095e+07	1.4586e+07	1.15978e+07	7.35466e+06	4.4913e+06	3.06022e+07	2.22453e+07	8.95608e+06	6.08038e+06	4.83558e+07	1.80856e+07	6.34388e+07	5.50302e+07	1.71039e+07	5.97472e+07	1.63275e+07	1.08154e+07	1.6443e+07	2.89051e+07	1.96838e+07	1.39517e+07
146.992096627118 / 1559.6766	3.27454e+06	4.51875e+06	2.13023e+06	3.27594e+06	2.84913e+06	3.94268e+06	4.77733e+06	4.40957e+06	1.25792e+06	1.99087e+06	2.02314e+06	1.58872e+06	3.42348e+06	8.52958e+06	2.64732e+06	8.1124e+06	4.5239e+06	4.98033e+06	6.24912e+06	3.66952e+06	1.00334e+07	3.93887e+06	2.29498e+06	4.39005e+06	4.64555e+06	4.21246e+06	1.13839e+07	6.38961e+06	4.51047e+06	5.34955e+06	4.05426e+06	4.13022e+06	1.57631e+06	9.8669e+06	7.78502e+06	2.91625e+06	4.11732e+06	1.45651e+07	6.2747e+06	9.85749e+06	8.47292e+06	1.14854e+07	1.43442e+07	3.48976e+06	1.67914e+06	3.88031e+06	7.00194e+06	4.32664e+06	2.50898e+06
147.000956701919 / 1528.85305	8.81929e+06	1.2101e+07	5.28445e+06	7.70932e+06	6.37852e+06	8.79217e+06	1.02357e+07	9.43204e+06	2.61897e+06	4.15381e+06	4.11402e+06	3.2413e+06	6.78673e+06	1.60693e+07	4.64314e+06	1.43778e+07	6.79339e+06	9.01102e+06	1.02684e+07	6.06713e+06	1.69918e+07	6.76194e+06	4.15438e+06	5.17403e+07	8.27573e+06	6.88812e+06	1.68371e+07	9.24171e+06	6.88764e+06	7.51873e+06	6.51334e+06	5.96062e+06	2.2241e+06	1.62774e+07	1.32915e+07	4.82818e+06	6.18829e+06	2.09443e+07	9.34373e+06	3.12019e+07	2.17594e+07	2.9283e+07	4.73759e+07	1.98745e+07	1.54592e+07	2.68271e+07	5.2248e+07	3.7233e+07	2.8304e+07
147.030641408909 / 1568.5383	869134	1.29994e+06	1.24791e+06	5.1141e+06	1.53056e+06	2.19935e+06	2.01304e+06	1.3377e+06	435997	912552	1.14995e+06	2.305e+06	5.24936e+06	1.24219e+07	1.48323e+06	4.89949e+06	1.85707e+06	7.44496e+06	3.7528e+06	2.53942e+06	3.19567e+06	2.48624e+06	3.42726e+06	8.96399e+06	6.81231e+06	2.5455e+06	3.742e+06	3.73257e+06	1.75889e+06	8.0781e+06	1.45727e+06	2.0655e+06	930878	1.52441e+07	2.83714e+06	1.10265e+06	1.47559e+06	7.66629e+06	2.73546e+06	1.60223e+07	3.25183e+06	1.56608e+07	1.0176e+06	5.09684e+06	2.45541e+06	1.63689e+06	1.78047e+06	1.20819e+06	716098
147.070628187503 / 553.13155	23251.4	32353.9	12254	18950.4	14581.1	17221.1	32629.3	39670.6	21791	5837.04	9686.02	7533.02	38355.9	218572	10452	250501	21679.2	32039.5	81404.8	33724.1	265251	20289.8	15693.3	254188	15859.6	38486.5	162137	33241.6	19844.5	20093	16573.5	7602.46	0	112191	100559	77539.9	36733.4	214311	64797.6	510962	570556	110323	182774	46896.3	20407.4	16407.5	83922.1	55649.6	56857.1
147.515734466897 / 1527.1372	977138	1.50918e+06	699130	1.04406e+06	702231	957651	1.22082e+06	1.0265e+06	234077	406448	435924	342363	699994	1.74938e+06	372483	1.13104e+06	460421	759100	645172	637218	1.00212e+06	538319	485782	7.16581e+06	722228	623001	1.48575e+06	791064	505712	627841	631443	354519	140411	1.38162e+06	946884	491052	302433	1.4668e+06	852368	578992	3.72056e+06	3.87998e+06	6.46521e+06	2.12625e+06	2.01374e+06	2.53779e+06	5.85239e+06	3.93039e+06	3.57169e+06
147.99900117561 / 1532.494	648452	1.16325e+06	656030	787806	752168	1.08931e+06	1.21409e+06	1.18759e+06	314900	494850	546362	388654	967192	2.13282e+06	657180	2.10956e+06	1.06675e+06	1.30412e+06	1.4002e+06	800162	2.65262e+06	903632	655097	3.98969e+06	1.19457e+06	807055	2.51452e+06	1.26323e+06	948720	1.20213e+06	939920	834077	330528	2.69873e+06	2.07834e+06	662676	767749	2.90145e+06	1.33e+06	5.5857e+06	1.27486e+06	1.61473e+06	2.55525e+06	946944	728037	1.06652e+06	2.69565e+06	1.55393e+06	968265
148.018240224516 / 1590.2221	4.25079e+06	6.60631e+06	7.84946e+06	1.22347e+07	1.03465e+07	1.48347e+07	7.39207e+06	1.70107e+07	5.03677e+06	8.02559e+06	5.03284e+06	5.88102e+06	5.82696e+06	3.18869e+07	9.57831e+06	3.07941e+07	5.26554e+06	1.94579e+07	2.29567e+07	1.37529e+07	3.97135e+07	6.28016e+06	6.4031e+06	5.86927e+07	1.74374e+07	1.5317e+07	3.82344e+07	2.25314e+07	1.55363e+07	1.81645e+07	1.3951e+07	1.43357e+07	5.59553e+06	3.74922e+07	2.98433e+07	7.40533e+06	6.2713e+06	5.51495e+07	2.2987e+07	9.26935e+07	2.31122e+07	1.48026e+07	2.63576e+07	8.90635e+06	6.67529e+06	1.22353e+07	2.34534e+07	1.70798e+07	1.24734e+07
148.018156004344 / 1766.4482	888993	1.28992e+06	585830	894352	777901	1.09545e+06	1.30932e+06	1.322e+06	351437	800901	561284	458127	905251	2.45882e+06	705871	2.2043e+06	1.31552e+06	1.36875e+06	1.72503e+06	1.01641e+06	2.94615e+06	1.10975e+06	727118	8.44396e+06	1.31489e+06	945064	3.39445e+06	1.66038e+06	1.2885e+06	1.39773e+06	768279	1.08654e+06	402332	3.76299e+06	1.148e+06	742896	1.15538e+06	3.84582e+06	1.65217e+06	7.0538e+06	1.63124e+06	1.44601e+06	2.13523e+06	826721	637648	1.09693e+06	2.26085e+06	1.49575e+06	1.63427e+06
148.018166850949 / 1754.68945	916034	695427	657179	749599	776140	1.17953e+06	1.48129e+06	1.48722e+06	399582	604113	590130	481986	674355	1.37431e+06	1.19054e+06	3.16272e+06	1.17993e+06	1.56208e+06	1.94466e+06	1.08817e+06	3.45154e+06	1.38053e+06	771011	5.39648e+06	1.15619e+06	1.2989e+06	3.24626e+06	1.84917e+06	1.27625e+06	1.89694e+06	1.22146e+06	1.13863e+06	130464	3.39592e+06	2.36114e+06	869438	1.27307e+06	4.37854e+06	1.85964e+06	7.67237e+06	1.73987e+06	1.49423e+06	2.49875e+06	903684	687611	1.13609e+06	2.4451e+06	1.19919e+06	1.24224e+06
148.018203582369 / 1684.9932	1.26034e+06	1.81646e+06	814987	1.21765e+06	1.50958e+06	1.49018e+06	1.76694e+06	1.75233e+06	531841	821650	813041	608410	142732	3.22477e+06	1.01146e+06	3.17872e+06	1.48498e+06	1.94977e+06	5.10043e+06	1.50255e+06	4.26474e+06	1.44285e+06	928041	7.58076e+06	1.83266e+06	1.6243e+06	4.22584e+06	250187	1.70286e+06	1.9814e+06	1.59217e+06	2.40589e+06	566519	3.89073e+06	2.94303e+06	1.18054e+06	1.99825e+06	5.45482e+06	2.3834e+06	7.90012e+06	2.32516e+06	1.83786e+06	2.95219e+06	1.01919e+06	769161	1.37999e+06	2.64085e+06	1.84344e+06	1.46189e+06
148.051582408449 / 925.9393	113200	160658	74006.9	96581.7	95179.2	125133	164728	138304	37496.1	65804.5	55844	52177.6	125928	189773	67610.4	271949	110828	211167	168807	102003	262845	139683	65469.5	770428	113151	153287	345591	141611	134499	161690	100459	127163	27109.5	396605	192725	110339	120836	380086	135661	775769	16324.6	23955.8	538850	26345.9	189766	330261	694939	196284	551840
148.060194313256 / 67.9233	4.70373e+06	9.86983e+06	8.44742e+06	4.88754e+06	6.79044e+06	9.78376e+06	1.1033e+07	5.0626e+06	3.44203e+06	9.79558e+06	7.52413e+06	5.18161e+06	1.39795e+07	2.79381e+07	1.55115e+07	1.52862e+06	7.64981e+06	8.92453e+06	1.42852e+07	5.74549e+06	3.1201e+06	1.26245e+07	6.94279e+06	6.43828e+06	2.56357e+06	2.64136e+06	1.32274e+07	1.17007e+07	3.91111e+06	3.68754e+06	3.219e+06	9.24636e+06	1.71909e+06	2.7803e+07	1.87511e+07	5.52356e+06	5.00005e+06	9.607e+06	2.39418e+06	3.03601e+06	4.59809e+06	3292.31	9.24937e+06	156734	2.39011e+06	6.57917e+06	1.17407e+07	7.85482e+06	8.64358e+06
148.096657988019 / 64.47105	2.17456e+06	142923	78712.5	110950	92447.4	5.40094e+06	871226	1.90035e+06	1.68561e+06	3.97824e+06	3.79521e+06	2.85016e+06	212449	342342	7.6699e+06	269454	3.3344e+06	4.8352e+06	152718	122545	137959	6.82813e+06	3.77003e+06	568906	1.72027e+06	1.29631e+06	6.92122e+06	5.39484e+06	139697	2.06476e+06	1.81909e+06	4.15294e+06	1.16939e+06	258233	9.34214e+06	3.08432e+06	2.67388e+06	4.3592e+06	963371	1.79533e+06	3.17995e+06	0	25435.3	109353	345591	2.79108e+06	3.10086e+06	2.99271e+06	5.17211e+06
148.495703983723 / 1531.5576	3.43284e+06	4.70241e+06	2.09451e+06	2.73888e+06	2.53047e+06	3.08427e+06	3.83474e+06	3.43906e+06	903893	1.46728e+06	1.34183e+06	1.23167e+06	2.08769e+06	6.10086e+06	1.5698e+06	4.60023e+06	2.41853e+06	2.81996e+06	3.17446e+06	2.12505e+06	5.67619e+06	2.29579e+06	1.6431e+06	2.70225e+07	2.66106e+06	2.16225e+06	5.55306e+06	2.45385e+06	2.05683e+06	2.634e+06	2.26597e+06	1.72611e+06	762808	4.96997e+06	4.15759e+06	1.65781e+06	1.44419e+06	5.82611e+06	2.69342e+06	1.02749e+06	1.47048e+07	1.53373e+07	2.65446e+07	1.01894e+07	8.4126e+06	1.36221e+07	2.55913e+07	1.98991e+07	1.30067e+07
148.579941556294 / 848.98145	243850	365681	150895	201504	205871	310354	376987	348468	78840.4	134372	156748	91276	326100	585151	186586	587163	271188	402989	398683	247985	794122	292138	178147	1.10967e+06	377426	302533	730148	490517	320570	398810	215562	260341	101567	788819	590437	158026	318871	841639	388863	2.19709e+06	2.87562e+06	23172.7	948835	59627.8	204325	372353	598554	392593	534804
148.952989637246 / 1573.6298	1.63722e+07	2.43562e+07	1.11236e+07	1.69819e+07	1.41256e+07	2.0326e+07	2.45238e+07	2.26363e+07	6.30547e+06	1.00022e+07	1.03107e+07	7.81932e+06	1.74898e+07	4.1592e+07	1.20421e+07	3.72744e+07	1.73231e+07	2.26652e+07	2.76373e+07	1.6988e+07	4.28156e+07	1.70551e+07	1.02091e+07	4.12519e+06	2.03447e+07	1.76151e+07	4.5909e+07	2.7036e+07	1.74384e+07	2.1145e+07	1.6353e+07	1.71671e+07	6.69546e+06	4.28139e+07	3.18215e+07	1.24923e+07	1.81195e+07	6.3815e+07	2.69184e+07	1.49833e+08	2.15162e+07	2.15246e+07	3.64226e+07	1.30375e+07	1.08878e+07	1.73616e+07	3.33626e+07	2.29678e+07	1.86572e+07
148.975475273445 / 58.7454	396330	280587	123794	160136	176906	203031	192739	321591	105427	198508	223774	115796	216808	282997	184208	5.31091e+06	230158	293860	310977	301575	5.58886e+06	168322	143068	1.02602e+07	284920	282366	5.86035e+06	289681	228596	229685	182143	2.13777e+06	75612.6	5.612e+06	4.36096e+06	152819	173150	369825	221227	1.73851e+07	599510	98276.3	5.09929e+06	1.71326e+06	255046	206700	265480	288896	753877
148.975340447978 / 88.2215	2.93454e+06	3.98745e+06	2.00405e+06	2.54929e+06	2.42275e+06	3.38287e+06	3.81251e+06	3.94003e+06	1.18126e+06	1.72023e+06	1.92857e+06	1.41695e+06	2.84434e+06	6.35855e+06	2.16294e+06	6.19854e+06	3.18159e+06	3.6548e+06	4.72196e+06	2.91378e+06	8.12161e+06	2.99843e+06	1.80702e+06	200314	3.54025e+06	2.97919e+06	7.82961e+06	3.95313e+06	3.02403e+06	3.54387e+06	2.65629e+06	2.72598e+06	1.40337e+06	7.31194e+06	4.80593e+06	2.08232e+06	3.10125e+06	1.06814e+07	4.12121e+06	2.1113e+07	3.21962e+06	3.44091e+06	162647	2.05369e+06	1.58718e+06	2.33536e+06	4.67359e+06	3.23612e+06	2.33523e+06
149.002216972628 / 84.22775	1.57289e+06	2.39893e+06	814672	1.9154e+06	1.5809e+06	2.1132e+06	3.16467e+06	2.44099e+06	268904	671915	417165	425504	1.4485e+06	5.86605e+06	812953	4.78096e+06	2.08796e+06	2.85543e+06	4.2594e+06	1.92369e+06	7.82312e+06	1.98748e+06	7.50691e+06	1.3291e+07	3.29727e+06	2.56857e+06	8.49213e+06	4.43403e+06	2.92074e+06	3.46827e+06	2.34715e+06	2.49021e+06	462190	8.39065e+06	6.24163e+06	1.40335e+06	3.30994e+06	1.11004e+07	5.17141e+06	2.63903e+07	1.0388e+07	1.56316e+07	2.36901e+07	500028	816670	2.10282e+06	2.00119e+07	3.32429e+06	2.54052e+06
149.023050000508 / 1013.3185	3.13344e+07	4.65224e+07	2.35435e+07	3.53767e+07	3.13729e+07	4.74606e+07	5.38689e+07	5.05138e+07	1.40988e+07	2.34836e+07	2.70417e+07	1.85634e+07	5.28013e+07	1.04546e+08	3.18783e+07	8.77261e+07	3.93939e+07	4.66441e+07	6.06287e+07	4.36153e+07	8.31816e+07	3.91771e+07	2.64631e+07	1.29604e+08	5.00726e+07	4.25068e+07	1.1466e+08	7.16845e+07	4.39571e+07	5.00299e+07	3.2204e+07	3.34578e+07	1.33394e+07	8.81648e+07	6.39524e+07	2.43246e+07	3.62039e+07	1.3714e+08	5.47512e+07	2.56676e+08	6.39262e+07	6.25974e+06	6.47176e+07	1.42402e+07	1.51029e+07	2.99353e+07	5.74479e+07	3.55545e+07	2.3574e+07
149.022975043834 / 1315.7877	1.11218e+07	2.16868e+07	1.01924e+07	1.31126e+07	8.54638e+06	1.15709e+07	1.41155e+07	1.31064e+07	3.42488e+06	5.75179e+06	5.70229e+06	4.87626e+06	9.84479e+06	2.35504e+07	7.13805e+06	2.23717e+07	1.17338e+07	1.40812e+07	1.90563e+07	1.05889e+07	2.84095e+07	1.19535e+07	7.0536e+06	5.53155e+07	1.25318e+07	1.10791e+07	2.7755e+07	1.66579e+07	1.26411e+07	1.59717e+07	1.52638e+07	1.46898e+07	6.04124e+06	4.24513e+07	3.02453e+07	1.32797e+07	1.82488e+07	6.87525e+07	2.39752e+07	2.92336e+07	6.91413e+06	4.19798e+06	8.32064e+06	3.61397e+06	2.38375e+06	3.98811e+06	8.37155e+06	4.66494e+06	3.74784e+06
149.023048909975 / 722.7507	1.17653e+07	1.81546e+07	7.74741e+06	1.11461e+07	9.80732e+06	1.41219e+07	1.5172e+07	1.52099e+07	4.01524e+06	7.08712e+06	7.23468e+06	5.85961e+06	1.08612e+07	2.70653e+07	9.22376e+06	2.34897e+07	1.0977e+07	1.33957e+07	1.97605e+07	1.24047e+07	3.09041e+07	1.16505e+07	7.55295e+06	4.44031e+07	1.40893e+07	1.21266e+07	4.99213e+07	1.83335e+07	1.27172e+07	1.45316e+07	1.14847e+07	1.18114e+07	4.76534e+06	2.83395e+07	2.11713e+07	8.78363e+06	1.23798e+07	4.42507e+07	1.84164e+07	8.72296e+07	1.17679e+07	1.17897e+07	2.37627e+07	7.40608e+06	6.24254e+06	1.12906e+07	2.09753e+07	1.55409e+07	1.15379e+07
149.132127192684 / 1228.0206	20297.4	269526	69420.5	125179	4272.8	0	104969	134033	62302.5	15141.7	122246	3174.72	0	208727	192522	432723	0	0	0	82503.1	990362	73557.8	118438	171363	15859.3	12702.1	0	277524	7264.01	6051.08	99348.4	7673.77	75910.5	109452	46524.7	64617.2	18925.6	417956	634728	37461	48629.1	15568.8	72802.3	7294.02	0	9185.77	15605.7	24778.8	9758.76
149.58015244297 / 63.5976	78433.7	108083	67822.9	75687.3	74072.2	105816	91387	81842	23117	39391.5	64971	52586.2	132637	217418	58834.1	142477	120718	138647	238031	83561.1	225213	105946	44078.9	418122	74736.3	59526.6	158109	97568.9	84337.8	93183.8	65850	57886.7	15520.3	146015	72245.8	38687.4	47216.7	277860	82346.3	536946	50627.9	3049.8	139932	6069.98	45313	145664	317654	105507	67111.4
149.952538590852 / 59.1162	2.28009e+06	2.04238e+06	1.5918e+06	2.24147e+06	1.64584e+06	1.77104e+06	1.57977e+06	1.33801e+06	1.38136e+06	962670	1.27538e+06	1.12797e+06	1.10274e+06	926567	1.24395e+06	1.41786e+06	1.18546e+06	2.12531e+06	1.1517e+06	1.42331e+06	1.70096e+06	1.12525e+06	1.11564e+06	3.10416e+06	2.72447e+06	1.85322e+06	1.05924e+06	2.03635e+06	2.19525e+06	2.03745e+06	1.67775e+06	1.86498e+06	1.15126e+06	1.78301e+06	1.39275e+06	1.31984e+06	1.83246e+06	1.5144e+06	2.21508e+06	5.22094e+06	1.76281e+06	939042	1.70087e+06	561558	1.03585e+06	4.2087e+06	2.35625e+06	3.47695e+06	3.24111e+06
150.013926097216 / 1570.8997	5.01757e+06	7.14872e+06	3.43834e+06	2.01455e+06	2.18032e+06	2.47752e+06	5.43308e+06	5.33911e+06	1.55887e+06	3.28325e+06	3.21429e+06	2.41098e+06	4.12834e+06	4.3475e+06	1.20467e+06	1.3507e+07	4.46907e+06	7.86186e+06	3.22795e+06	2.11133e+06	1.69737e+07	2.1028e+06	1.35819e+06	1.71088e+07	5.44977e+06	6.55451e+06	5.46377e+06	6.87448e+06	4.72991e+06	5.84748e+06	2.20383e+06	2.08599e+06	1.09731e+06	5.88812e+06	6.57054e+06	3.36835e+06	4.79756e+06	7.3018e+06	1.00562e+07	3.00359e+07	1.0451e+07	6.88775e+06	1.12026e+07	1.88061e+06	3.17614e+06	1.68292e+06	1.00929e+07	6.9794e+06	4.32039e+06
150.013865935514 / 1798.0652	441285	637301	299915	437626	369380	493224	474425	593381	145236	174003	271170	189283	412522	1.06055e+06	294807	1.77288e+06	458662	590499	161345	435584	913420	452116	259008	2.49614e+06	536385	619229	1.1824e+06	846499	493331	549378	374690	284887	186403	1.18992e+06	894438	1.45645e+06	490953	1.84282e+06	756786	3.57941e+06	540709	579479	1.01963e+06	992719	57405.1	448577	693371	600605	117006
150.0139304439 / 1597.56815	1.93609e+06	2.81981e+06	1.2781e+06	2.00597e+06	1.74407e+06	2.52399e+06	2.98866e+06	4.82627e+06	1.32722e+06	1.30231e+06	1.30208e+06	1.00375e+06	2.20718e+06	5.26205e+06	1.05882e+06	5.14229e+06	2.45384e+06	3.0832e+06	5.62121e+06	2.29728e+06	6.70134e+06	2.72924e+06	1.43819e+06	9.34325e+06	3.26222e+06	2.57617e+06	4.13026e+06	4.012e+06	2.39894e+06	3.21738e+06	1.50684e+06	2.41992e+06	925385	1.26899e+06	4.92105e+06	1.94402e+06	3.96778e+06	8.95955e+06	3.74065e+06	1.31342e+07	4.22574e+06	3.00212e+06	4.75446e+06	1.61606e+06	1.15886e+06	2.34488e+06	4.32953e+06	3.0612e+06	3.63056e+06
150.013838412354 / 1762.3907	1.05301e+06	1.43737e+06	671363	992526	924479	796295	629204	1.42331e+06	33163	571555	623329	310353	1.00141e+06	2.55245e+06	237853	2.32436e+06	2.35465e+06	1.39694e+06	1.72034e+06	1.01094e+06	2.76118e+06	1.07604e+06	526233	4.77687e+06	1.21086e+06	157507	2.34202e+06	1.12687e+06	1.18327e+06	1.19133e+06	96501.3	1.05454e+06	415025	2.82633e+06	1.86535e+06	804304	1.13583e+06	4.04612e+06	1.67948e+06	4.02211e+06	1.23046e+06	1.40957e+06	2.27492e+06	798502	631375	1.07854e+06	2.01769e+06	1.43326e+06	1.06349e+06
150.013881362702 / 1669.20835	1.15593e+06	1.67404e+06	797446	465371	1.02015e+06	1.55372e+06	2.15574e+06	1.47058e+06	463387	740175	598007	565459	1.24758e+06	3.30794e+06	685705	2.7856e+06	1.00184e+06	1.71525e+06	2.13163e+06	1.30624e+06	3.55629e+06	1.3141e+06	272633	3.52861e+06	1.97258e+06	1.41889e+06	3.64693e+06	1.4233e+06	1.40032e+06	1.67092e+06	1.39379e+06	1.28837e+06	516279	2.63704e+06	2.90704e+06	980520	1.43248e+06	4.76321e+06	2.05469e+06	2.55262e+06	1.96171e+06	1.59431e+06	2.58966e+06	843206	680219	1.21633e+06	2.27966e+06	1.62299e+06	1.24242e+06
150.013917677067 / 1621.2187	1.35385e+06	1.86034e+06	897555	720935	165892	1.819e+06	1.27911e+06	1.93045e+06	553012	839359	817489	641363	1.34139e+06	3.37968e+06	1.1603e+06	3.40079e+06	1.55563e+06	2.10086e+06	2.51324e+06	2.00054e+06	4.33526e+06	1.45427e+06	927932	5.57529e+06	1.01023e+06	1.71577e+06	1.74543e+06	1.59865e+06	1.7811e+06	2.05247e+06	1.05578e+06	1.87201e+06	427208	3.78498e+06	3.40916e+06	1.02203e+06	1.65976e+06	5.65166e+06	2.50793e+06	7.64659e+06	2.40278e+06	1.85961e+06	2.98301e+06	1.15991e+06	704021	1.38064e+06	2.68775e+06	1.80068e+06	1.30769e+06
150.01387193195 / 1716.05955	1.03507e+06	1.30464e+06	620308	1.04203e+06	610100	1.10311e+06	1.27083e+06	1.27896e+06	333886	264436	522983	433811	932770	2.28886e+06	655337	2.1331e+06	1.02024e+06	1.8391e+06	1.61047e+06	81029.5	2.58275e+06	985386	566396	4.43264e+06	1.1884e+06	1.06159e+06	2.56587e+06	1.53376e+06	1.03473e+06	1.22935e+06	931356	683083	336768	2.63633e+06	1.06358e+06	767021	1.09334e+06	3.78046e+06	1.6149e+06	7.74633e+06	1.27531e+06	1.20439e+06	2.02637e+06	751134	578913	994577	1.86494e+06	1.26687e+06	988794
150.013849938268 / 36.4179	3.47174e+06	3.67424e+06	2.44596e+06	3.44621e+06	2.69528e+06	3.11956e+06	3.22271e+06	2.90779e+06	1.74541e+06	540938	2.03065e+06	1.59765e+06	2.28917e+06	3.54481e+06	2.14102e+06	3.12486e+06	2.38846e+06	3.59801e+06	3.02192e+06	2.54832e+06	3.80555e+06	2.3373e+06	1.85702e+06	6.26076e+06	4.12815e+06	3.03475e+06	3.95163e+06	3.8594e+06	3.37696e+06	3.38575e+06	2.76326e+06	2.9509e+06	450330	3.65806e+06	3.48775e+06	2.14151e+06	3.02827e+06	5.55304e+06	4.09974e+06	1.13527e+07	3.61108e+06	1.96911e+06	3.38997e+06	1.29147e+06	1.75907e+06	5.28407e+06	4.57492e+06	4.9878e+06	4.67043e+06
150.026406373238 / 1013.2811	2.56496e+06	3.84953e+06	1.88458e+06	2.98679e+06	2.57618e+06	3.97777e+06	4.52512e+06	4.06578e+06	1.18354e+06	1.89236e+06	2.25525e+06	1.46981e+06	4.54983e+06	8.75242e+06	2.62723e+06	7.30696e+06	3.19013e+06	3.90898e+06	5.05602e+06	3.59391e+06	6.87293e+06	3.23617e+06	2.15659e+06	1.0402e+07	4.11382e+06	3.4371e+06	9.39056e+06	5.93443e+06	3.67898e+06	4.25912e+06	2.54815e+06	2.74272e+06	1.1116e+06	7.27126e+06	5.31876e+06	1.89317e+06	3.00934e+06	1.13702e+07	4.67561e+06	2.0456e+07	5.24167e+06	358912	5.05472e+06	1.1548e+06	1.25727e+06	2.28981e+06	4.96303e+06	2.7749e+06	1.87128e+06
150.026328253376 / 1315.8038	760115	1.66691e+06	734199	965079	638268	755761	1.08474e+06	901725	205988	370477	394410	294235	683860	1.7193e+06	427195	1.5167e+06	841311	1.00104e+06	1.19383e+06	713013	2.17932e+06	804259	444459	3.99144e+06	815850	768414	1.99764e+06	1.17318e+06	905619	973524	1.08614e+06	1.13085e+06	471310	3.09085e+06	2.33446e+06	992392	1.44643e+06	5.10774e+06	1.89102e+06	1.3465e+06	394534	149475	369747	125156	108550	195062	439540	287944	165002
150.112224223668 / 64.8641	9.77747e+07	1.75366e+08	9.70613e+07	1.20748e+08	1.00292e+08	1.55423e+08	1.54837e+08	1.4683e+08	4.61133e+07	8.32262e+07	1.00129e+08	6.15795e+07	2.34993e+08	4.20521e+08	1.09918e+08	2.84713e+08	1.6972e+08	2.14936e+08	3.64068e+08	1.4837e+08	3.48419e+08	1.76399e+08	8.2921e+07	5.31847e+08	1.10844e+08	8.9205e+07	2.62015e+08	1.83155e+08	1.31347e+08	1.43879e+08	1.06033e+08	1.04083e+08	3.22653e+07	2.70034e+08	1.54037e+08	8.00716e+07	8.8302e+07	4.61879e+08	1.17784e+08	8.82898e+08	9.99418e+07	286527	3.91984e+08	2.57347e+07	8.32049e+07	1.6991e+08	4.49698e+08	1.7192e+08	1.19146e+08
150.11221553031 / 1621.3846	4.41636e+06	6.46402e+06	7.02198e+06	4.40495e+06	9.76033e+06	7.31931e+06	1.73925e+07	9.89504e+06	1.87425e+06	8.25489e+06	5.75833e+06	4.37148e+06	1.18262e+07	2.70628e+07	6.08692e+06	1.535e+07	1.28623e+07	9.50294e+06	2.16884e+07	1.1611e+07	2.13853e+07	1.03421e+07	603752	1.95228e+07	7.28201e+06	6.84221e+06	3.72048e+07	4.28568e+06	3.66276e+06	1.47524e+07	3.27154e+06	3.22495e+06	1.6279e+06	1.10039e+07	7.69072e+06	4.57104e+06	2.97661e+06	2.63044e+07	7.40931e+06	1.83437e+07	1.09071e+06	886822	2.97817e+06	712155	1.17318e+06	3.37868e+06	8.37153e+06	5.15489e+06	3.00694e+06
150.112245345022 / 1602.7562	2.71929e+06	3.66528e+06	2.33469e+06	1.74012e+06	3.68078e+06	3.72719e+06	5.22182e+06	5.1188e+06	1.14159e+06	2.51087e+06	1.045e+07	7.2044e+06	3.50435e+06	4.25423e+07	6.34706e+06	9.62579e+06	7.90441e+06	6.66967e+06	3.309e+07	1.43218e+07	6.30673e+06	4.19087e+06	3.64165e+06	1.05232e+07	5.89069e+06	3.99115e+06	1.41848e+07	4.72451e+06	2.01019e+06	5.83925e+06	1.59676e+06	4.1571e+06	1.2144e+06	8.62988e+06	2.82867e+06	2.04166e+06	1.70103e+06	9.40935e+06	3.42182e+06	2.02609e+07	639623	405116	1.55078e+06	421604	843900	2.29589e+06	5.56909e+06	3.47415e+06	2.19823e+06
150.112137298381 / 635.50585	9.92802e+06	1.39419e+07	3.52924e+06	6.70008e+06	8.62311e+06	9.92701e+06	1.64637e+07	1.1082e+07	4.7573e+06	1.08266e+07	5.65355e+06	4.57654e+06	4.58713e+06	2.16403e+07	1.17737e+07	1.42929e+07	5.85112e+06	2.96522e+07	2.5885e+07	9.90621e+06	2.2055e+07	9.60525e+06	5.65912e+06	1.69011e+07	8.79577e+06	4.73865e+06	1.54229e+07	9.75831e+06	6.25027e+06	7.2785e+06	7.94602e+06	4.37791e+06	2.40551e+06	1.50641e+07	1.05283e+07	4.50766e+06	5.53697e+06	1.88494e+07	6.42923e+06	2.91784e+07	959340	624065	3.15055e+06	658843	1.31525e+06	3.44304e+06	8.58449e+06	4.78387e+06	4.14568e+06
150.50517237761 / 1558.4888	709198	1.05302e+06	576910	742181	621266	893931	1.05109e+06	976214	258850	391226	385989	357710	795237	1.78529e+06	593187	1.92507e+06	1.01685e+06	1.04754e+06	1.36884e+06	718076	1.90514e+06	822457	582018	1.9447e+06	1.19714e+06	1.04661e+06	2.81371e+06	1.37864e+06	1.06076e+06	1.18982e+06	994290	903594	328931	2.17635e+06	1.71661e+06	762300	1.00484e+06	3.02972e+06	1.29473e+06	2.21053e+06	1.51828e+06	772374	855938	226857	211160	402256	716953	492991	390816
150.647082968442 / 63.6208	84363.6	130495	71465.4	98150.1	75969.3	94843.3	102674	94309.6	20327.9	45298.3	57160.5	32439.2	138809	241563	64665.1	166718	116720	151349	247665	89521.2	227380	110407	48966	398752	67067.3	63007	183421	116214	77492.5	87652.6	71988.9	64544	17809.5	153479	88288.5	48383.6	54042.9	317474	83628.1	584509	65214.3	0	303489	10793.6	61797.9	134293	342105	124951	76203.5
151.004942799254 / 1558.4618	6.52752e+06	8.87353e+06	3.95184e+06	6.11643e+06	4.80157e+06	7.37503e+06	8.34868e+06	8.18639e+06	2.52091e+06	3.40114e+06	3.45465e+06	2.94922e+06	6.09905e+06	1.53569e+07	4.74626e+06	1.38803e+07	7.63967e+06	8.39372e+06	1.04776e+07	6.55314e+06	1.84881e+07	6.55947e+06	4.1531e+06	2.21039e+07	8.94695e+06	7.44431e+06	2.08639e+07	1.05908e+07	7.43673e+06	8.37293e+06	6.83603e+06	6.79036e+06	2.63912e+06	1.7123e+07	1.34889e+07	5.20132e+06	6.76445e+06	2.77388e+07	1.10235e+07	4.45828e+07	1.2023e+07	6.56691e+06	7.57691e+06	2.78033e+06	2.83681e+06	4.59809e+06	7.80272e+06	6.01715e+06	5.31771e+06
151.027695725225 / 1013.5995	106285	202434	93329.9	155326	150625	218366	248207	234147	46653.4	80060.1	121119	78623.1	294879	527334	149884	454101	154045	181891	239627	169225	402925	188637	119378	3.03128e+07	191873	189786	512921	340300	186728	184925	3.87586e+06	128882	46407.6	417602	7.55227e+06	3.72016e+06	115623	705226	5.21352e+06	979964	2.63071e+07	3.29965e+07	2.5938e+07	1.66167e+07	9.94247e+06	1.58522e+07	2.79893e+07	2.3646e+07	1.95418e+07
151.034986947508 / 59.116	4.05622e+07	5.50542e+07	3.59756e+07	3.08494e+07	3.25268e+07	5.09798e+07	4.51042e+07	4.41024e+07	2.24917e+07	4.97767e+07	5.23185e+07	2.34427e+07	6.26001e+07	9.36566e+07	4.25185e+07	3.40761e+07	5.80109e+07	4.41542e+07	5.38906e+07	5.50537e+07	3.21504e+07	6.14879e+07	3.15906e+07	6.86719e+07	3.488e+07	3.97399e+07	7.43214e+07	6.63618e+07	3.30824e+07	2.85563e+07	3.09636e+07	2.73964e+07	1.28467e+07	7.40778e+07	6.07441e+07	3.70917e+07	2.19466e+07	7.83752e+07	2.68498e+07	6.31879e+07	4.3725e+07	6.17771e+06	4.33097e+07	7.11892e+06	2.9433e+07	2.59583e+07	4.60199e+07	4.36284e+07	6.03068e+07
151.035016691405 / 1526.5059	6.03733e+07	8.42894e+07	3.83737e+07	5.31602e+07	4.46322e+07	6.40525e+07	7.39888e+07	6.82129e+07	1.86035e+07	3.02925e+07	2.90313e+07	2.36048e+07	4.68036e+07	1.19414e+08	3.43447e+07	1.05216e+08	4.99656e+07	6.14775e+07	7.64556e+07	4.48534e+07	1.21798e+08	4.89564e+07	3.27264e+07	3.79344e+08	5.75728e+07	4.9409e+07	1.21471e+08	6.49717e+07	4.83877e+07	5.67283e+07	4.71411e+07	4.29503e+07	1.70966e+07	1.16751e+08	9.27665e+07	3.63018e+07	4.31065e+07	1.43608e+08	6.47698e+07	9.57347e+07	1.53293e+08	1.85423e+08	3.28655e+08	1.34477e+08	9.60335e+07	1.63298e+08	3.17938e+08	2.2908e+08	1.71808e+08
151.03502424615 / 1597.752	7.74503e+06	1.14249e+07	4.22003e+06	3.98169e+06	1.72529e+07	5.05478e+06	8.31381e+06	1.10368e+07	3.13637e+06	1.14731e+07	3.4065e+06	3.58803e+06	6.24862e+06	1.93411e+07	3.9356e+06	1.00744e+07	6.94849e+06	7.66302e+06	3.17662e+07	3.95342e+06	1.04894e+07	4.77485e+06	4.8643e+06	4.47134e+07	5.03761e+06	8.75362e+06	1.21903e+07	6.28409e+06	5.75773e+06	6.20988e+06	7.51909e+06	4.36447e+06	1.97274e+06	1.92173e+07	6.55347e+06	2.25308e+06	8.71746e+06	2.57783e+07	7.73014e+06	1.6896e+07	1.23178e+07	1.4262e+07	2.39075e+07	9.02376e+06	5.16867e+06	1.16815e+07	2.10881e+07	1.47941e+07	9.6403e+06
151.034929948417 / 1798.3682	1.15086e+06	1.33431e+06	670437	1.177e+06	890090	1.47121e+06	1.33115e+06	1.61886e+06	416621	700608	692713	562237	1.91975e+06	3.06586e+06	824662	2.86836e+06	1.24865e+06	1.65025e+06	372466	1.2687e+06	5.17165e+06	1.33591e+06	784782	5.89494e+06	2.22008e+06	1.43123e+06	9.0728e+06	2.05378e+06	1.67877e+06	1.63593e+06	1.28026e+06	1.2428e+06	484263	554389	2.85067e+06	903050	308235	7.01916e+06	2.10348e+06	1.04996e+07	1.53798e+06	1.69166e+06	2.94762e+06	1.10936e+06	815974	1.45737e+06	2.71368e+06	1.99502e+06	1.4241e+06
151.034929929057 / 1756.3367	1.98938e+06	2.6776e+06	1.27107e+06	1.89078e+06	2.76814e+06	1.18265e+06	2.87234e+06	2.73523e+06	699972	1.20642e+06	1.19542e+06	953464	1.76799e+06	4.99184e+06	1.38895e+06	6.46086e+06	3.36533e+06	2.811e+06	3.37145e+06	2.05769e+06	5.72385e+06	2.6738e+06	2.10565e+06	1.05478e+07	2.76515e+06	2.39953e+06	6.05161e+06	3.46068e+06	1.51654e+06	2.84896e+06	2.11047e+06	2.12939e+06	818880	5.05242e+06	4.32141e+06	2.49025e+06	2.2586e+06	9.11409e+06	3.34414e+06	1.57913e+07	2.74714e+06	3.15877e+06	5.32816e+06	1.92151e+06	1.43526e+06	2.50145e+06	4.58429e+06	3.35796e+06	2.5734e+06
151.034967599693 / 1700.65325	2.2625e+06	3.25804e+06	1.46495e+06	2.27532e+06	1.96807e+06	2.59019e+06	3.35369e+06	4.64815e+06	845348	1.29539e+06	1.77409e+06	1.08169e+06	2.35446e+06	5.86447e+06	1.63202e+06	5.57235e+06	2.62098e+06	3.19704e+06	3.12274e+06	3.33604e+06	6.52258e+06	2.79033e+06	1.55783e+06	1.15188e+07	3.23291e+06	2.73229e+06	7.22323e+06	4.03183e+06	3.45973e+06	3.18578e+06	2.39773e+06	2.04952e+06	947015	7.09799e+06	7.76694e+06	1.73957e+06	3.13097e+06	9.17326e+06	3.95109e+06	1.86786e+07	3.42104e+06	3.79237e+06	6.0015e+06	2.28014e+06	1.75174e+06	3.00208e+06	5.50452e+06	4.15546e+06	2.9706e+06
151.072442857641 / 68.35815	2.32923e+06	639654	1.93978e+06	634828	2.17589e+06	3.25572e+06	6.42784e+06	3.97625e+06	555084	1.41367e+06	1.7531e+06	1.14272e+06	4.85489e+06	1.23114e+06	1.98702e+06	862368	837049	3.55695e+06	1.83238e+06	568600	1.49065e+06	3.76238e+06	1.44913e+06	3.45114e+06	1.89408e+06	1.78299e+06	5.89823e+06	4.13577e+06	2.49992e+06	3.25486e+06	2.35817e+06	2.17505e+06	447129	565226	3.40904e+06	1.30286e+06	1.60985e+06	1.12239e+07	3.10943e+06	2.33134e+06	1.48081e+06	255792	2.34835e+06	738048	2.70804e+06	4.74343e+06	1.44274e+06	5.04032e+06	1.37409e+06
151.075075083114 / 1030.0523	81404.3	97398.4	45622	91231.9	70349.4	102498	128950	73608.1	20426.8	28592.3	37201.1	28084.8	82701.8	206197	54547	187002	82885.3	82640.7	140171	81204.7	182868	67676.3	48114.1	467156	116968	94665.7	287904	142854	132483	125566	76601.8	93176.1	22291.7	246808	142138	60313.4	87518.8	229060	150144	852398	513434	130685	57629.5	17446.3	6965.02	26102.5	33584.2	42591.9	29478.4
151.096205285793 / 1119.7204	1.81622e+06	2.44019e+06	1.18386e+06	1.9698e+06	1.64631e+06	2.29441e+06	2.92637e+06	2.78725e+06	754034	1.20845e+06	1.24664e+06	943964	2.17132e+06	5.29753e+06	1.54009e+06	4.73467e+06	2.38897e+06	2.98937e+06	3.72482e+06	2.20779e+06	5.86834e+06	2.33718e+06	1.29256e+06	9.21249e+06	2.75151e+06	2.42753e+06	6.27614e+06	3.72473e+06	2.62211e+06	3.21292e+06	2.29009e+06	2.28313e+06	939384	5.71917e+06	4.51171e+06	1.67422e+06	2.11471e+06	7.06182e+06	2.98311e+06	1.44982e+07	6.14537e+06	55664.4	2.55715e+06	673702	679133	1.23841e+06	2.20255e+06	1.42302e+06	1.1554e+06
151.096167048708 / 1171.49885	745382	1.06924e+06	538378	769790	645613	976804	1.24605e+06	1.11322e+06	342711	491511	519261	348481	960113	2.21784e+06	617200	1.99384e+06	937928	1.22678e+06	1.53726e+06	979307	2.38144e+06	1.02123e+06	561834	4.21429e+06	1.08407e+06	1.03336e+06	2.8007e+06	1.54367e+06	1.0625e+06	1.21023e+06	888180	1.02769e+06	383271	2.74793e+06	1.79379e+06	733246	1.10518e+06	3.17544e+06	1.50158e+06	2.9579e+06	2.32184e+06	158484	976204	197024	208274	405610	781635	462284	265692
151.096220102233 / 1064.28685	584713	840662	373310	615947	516342	783929	928466	767868	224135	344386	391681	293256	620237	1.4345e+06	442217	1.37074e+06	685905	853634	1.13241e+06	913082	1.71694e+06	683690	407368	2.54277e+06	860739	717938	1.90798e+06	1.12084e+06	723861	979234	678420	734875	264163	1.77938e+06	1.36006e+06	441403	607902	2.13966e+06	1.00403e+06	3.14971e+06	1.7823e+06	33106.4	767452	197579	193114	334197	529219	472786	267059
151.115506480794 / 64.8257	6.69714e+06	1.08862e+07	7.5063e+06	1.007e+07	8.31107e+06	1.26632e+07	1.29556e+07	1.14922e+07	3.26423e+06	5.67817e+06	8.13673e+06	4.92476e+06	1.73941e+07	3.32434e+07	8.86376e+06	2.21975e+07	1.26538e+07	1.56927e+07	2.85366e+07	1.19367e+07	2.95412e+07	1.38837e+07	6.93555e+06	4.23819e+07	9.07383e+06	6.16806e+06	1.89227e+07	1.42665e+07	1.02391e+07	1.06439e+07	7.12235e+06	8.36975e+06	2.17755e+06	2.06026e+07	1.14985e+07	5.30842e+06	5.91506e+06	3.68414e+07	8.4929e+06	7.22604e+07	7.90321e+06	579860	2.90934e+07	2.07494e+06	5.28379e+06	1.19283e+07	3.19092e+07	1.23784e+07	8.05265e+06
151.506581688197 / 1558.5158	277083	439433	301958	336871	167514	405375	440308	526663	124543	230775	187317	142301	338781	701805	293192	886986	614682	548760	613515	434280	1.07695e+06	365871	192282	1.16851e+06	540074	477004	1.19954e+06	827335	463198	576003	434878	467510	177507	981344	736362	383475	453539	1.52982e+06	733661	596452	601615	328567	371060	134636	140432	163227	270279	231092	206642
151.538315824833 / 789.82935	132819	205250	116368	169883	115427	170134	243643	255492	75149.7	74001.4	113876	73862.7	233558	464796	109077	378156	168231	229364	325743	198346	428813	229391	92018.5	558198	571107	838999	3.42878e+06	922918	374259	463919	227117	177080	50020.4	539435	446813	102214	162853	823192	305031	1.24996e+06	3.25503e+06	75950.2	2.1596e+06	61307.9	291837	797085	3.44162e+06	307126	357835
151.538265150934 / 1013.01655	82126.7	186116	106135	79232	97627.3	159581	149341	134676	33727.6	81005.8	49233.1	41827.9	136400	279600	71463.3	245301	115527	81999.5	71493.5	96779.2	176605	84869.1	81652.7	769053	113441	90976.2	186867	143121	74833.4	74994.4	31512.3	27692.8	13985.3	150484	113343	62332.5	56382.2	245760	116805	189985	1.81873e+06	141201	684248	222000	285100	502126	960087	772087	274199
151.949380281744 / 59.04225	1.23453e+06	1.17533e+06	934060	1.25217e+06	945339	961641	898934	745773	758839	577416	794275	595811	640534	432726	725080	297332	617316	1.25085e+06	664784	738691	305818	611560	670545	1.10802e+06	1.60408e+06	1.12638e+06	484491	1.22884e+06	1.31878e+06	1.18002e+06	1.0041e+06	1.06032e+06	554495	417790	718027	731245	1.03479e+06	669245	1.33821e+06	841129	1.11428e+06	223707	449756	295889	551469	2.13814e+06	1.33669e+06	1.8686e+06	1.98581e+06
151.97161657041 / 58.6172	4.34753e+06	6.10131e+06	3.98403e+06	3.23494e+06	74685.6	5.72187e+06	4.45135e+06	4.8323e+06	2.33567e+06	5.25413e+06	5.63348e+06	2.58034e+06	7.08896e+06	8.98154e+06	4.65885e+06	3.37569e+06	5.72909e+06	4.58589e+06	5.7303e+06	6.23866e+06	2.82165e+06	6.96457e+06	3.18697e+06	6.46091e+06	162363	4.16387e+06	7.10642e+06	6.59899e+06	117883	136621	119076	2.73872e+06	1.44929e+06	8.13974e+06	6.53562e+06	3.91598e+06	87771	8.117e+06	169019	4.33536e+06	3.5937e+06	100343	1.49277e+06	531081	104827	2.52591e+06	5.17707e+06	4.21429e+06	285437
151.979610020571 / 1565.598	826927	620726	300710	487167	379607	626596	663173	658776	171404	308192	286328	242255	508304	1.26321e+06	394933	1.27784e+06	482576	615229	875808	470497	1.49459e+06	507666	301519	2.434e+06	707175	596963	1.43593e+06	953490	586550	656802	598674	590492	201806	1.35436e+06	948090	348867	550088	1.90526e+06	858556	3.9231e+06	1.77722e+06	2.60923e+06	485944	1.77625e+06	871117	2.07422e+06	3.79466e+06	2.72739e+06	1.56296e+06
152.035968123516 / 58.8878	5.77066e+06	6.95435e+06	4.9592e+06	3.9199e+06	4.26233e+06	6.71015e+06	6.1067e+06	5.89107e+06	2.78794e+06	6.43304e+06	6.71292e+06	2.97307e+06	8.7487e+06	1.09855e+07	5.51729e+06	4.72031e+06	7.37855e+06	5.76538e+06	7.24498e+06	7.64518e+06	4.11686e+06	8.44715e+06	4.10689e+06	9.0286e+06	4.95304e+06	5.35358e+06	9.94301e+06	8.05175e+06	3.72205e+06	3.44339e+06	3.93575e+06	3.35463e+06	1.81813e+06	1.01717e+07	8.42323e+06	5.0219e+06	3.02069e+06	1.02254e+07	3.03762e+06	7.72431e+06	4.94105e+06	673660	6.07385e+06	877712	3.94373e+06	3.00527e+06	5.78729e+06	5.33786e+06	8.06569e+06
152.035972623915 / 1526.249	6.84158e+06	9.61844e+06	4.67035e+06	6.32638e+06	5.41736e+06	7.56975e+06	8.90566e+06	8.00239e+06	2.30585e+06	3.59307e+06	3.34528e+06	2.95923e+06	5.52181e+06	1.42609e+07	4.06449e+06	1.21633e+07	6.22781e+06	7.11824e+06	8.69834e+06	5.62364e+06	1.45418e+07	6.08209e+06	3.86044e+06	4.52381e+07	6.76071e+06	5.70311e+06	1.48295e+07	7.58722e+06	5.65306e+06	7.04131e+06	5.50432e+06	5.11938e+06	2.12515e+06	1.38055e+07	1.0891e+07	4.40744e+06	5.10705e+06	1.788e+07	7.70676e+06	8.21329e+06	1.93906e+07	2.34487e+07	4.14466e+07	1.61169e+07	1.21293e+07	2.0557e+07	4.0516e+07	2.8518e+07	2.17479e+07
152.043607358388 / 851.348	211708	332195	155320	220818	188061	287222	334039	289612	76367.5	140942	134681	106984	251561	586541	173394	619974	235929	353972	420730	255408	623077	232248	157489	261876	310686	275656	748080	442990	279899	324673	279664	243711	96081	688603	492495	202972	282222	999459	419386	1.83125e+06	971344	1.18234e+06	706123	387418	258447	360970	664509	445795	464723
152.11648290344 / 63.78245	567695	937484	516415	702588	552639	871225	825281	784119	214835	330094	463230	307475	1.2683e+06	2.17584e+06	551813	1.61256e+06	872201	1.23767e+06	2.07235e+06	823530	2.1059e+06	824586	424556	3.53754e+06	605114	491244	1.39759e+06	927980	776844	768309	565787	549018	145728	1.33753e+06	809531	419096	440219	2.63992e+06	620859	5.29919e+06	561807	107371	1.94005e+06	156710	398557	987413	2.4844e+06	953253	558336
152.477191697156 / 1563.6706	1.43489e+06	2.08623e+06	928242	1.44139e+06	1.2599e+06	1.69064e+06	2.01726e+06	2.04304e+06	600883	906329	931288	761239	1.55469e+06	3.79321e+06	1.11696e+06	3.66963e+06	1.755e+06	2.11629e+06	2.91867e+06	1.61057e+06	4.32804e+06	1.88974e+06	1.08171e+06	7.57687e+06	2.20186e+06	1.84987e+06	4.7588e+06	2.53027e+06	1.75768e+06	2.21114e+06	1.6718e+06	1.7734e+06	667260	4.10195e+06	3.42707e+06	1.21098e+06	1.77284e+06	5.78446e+06	2.50963e+06	3.91055e+06	876188	1.06066e+06	2.38595e+06	851214	784242	1.34387e+06	2.21604e+06	1.59223e+06	1.33939e+06
152.622332245754 / 59.8883	0	0	1244.79	5397.73	8371.8	3199.32	0	0	0	1392.17	0	5552.71	9635.8	0	0	0	5414.82	0	0	0	0	0	2253.09	16259.3	0	0	0	0	3567.36	0	0	11125.4	6940.4	9632.43	0	4408.71	3546.57	0	0	0	5814.5	7004.44	0	0	4578.63	4185.29	0	0	0
152.946870982202 / 1530.7188	4.22528e+06	6.02644e+06	2.63344e+06	3.01337e+06	3.37984e+06	4.81488e+06	4.36506e+06	5.19338e+06	1.33573e+06	2.13961e+06	1.73772e+06	1.4929e+06	3.80477e+06	9.28659e+06	2.71131e+06	6.07737e+06	3.21751e+06	5.23283e+06	4.52102e+06	3.77456e+06	1.02534e+07	3.86285e+06	2.4075e+06	2.2208e+07	3.55413e+06	4.40228e+06	7.85005e+06	6.1141e+06	4.39633e+06	3.54503e+06	2.92424e+06	3.75539e+06	1.02056e+06	9.36845e+06	7.55658e+06	2.9e+06	2.76981e+06	9.17364e+06	5.78284e+06	1.30799e+07	3.47421e+06	4.84464e+06	7.43623e+06	2.75064e+06	1.81235e+06	3.83985e+06	7.4558e+06	5.22862e+06	3.64142e+06
152.946785297841 / 62.1242	123541	2.22451e+06	1.00261e+06	1.345e+06	1.15267e+06	1.5566e+06	1.67802e+06	2.18319e+06	85345	1.30496e+06	1.59924e+06	877164	1.8438e+06	2.79762e+06	1.12944e+06	2.42847e+06	1.64206e+06	1.73822e+06	2.40739e+06	2.24325e+06	1.36502e+06	1.54336e+06	1.01609e+06	3.50384e+06	1.84169e+06	1.65913e+06	2.54725e+06	1.75962e+06	1.63558e+06	1.514e+06	1.47721e+06	115144	73790.9	1.30393e+06	1.63198e+06	1.02899e+06	1.18079e+06	3.00664e+06	1.64841e+06	3.5803e+06	3.03582e+06	146484	1.35087e+06	474401	2.91105e+06	1.64268e+06	2.53905e+06	2.14333e+06	3.09736e+06
152.994701430937 / 1562.43405	4.06736e+06	5.50782e+06	2.90749e+06	3.78509e+06	3.33414e+06	4.48802e+06	5.59533e+06	5.11573e+06	1.45873e+06	2.27727e+06	2.29933e+06	1.87241e+06	3.84108e+06	9.56196e+06	3.04844e+06	9.53319e+06	4.271e+06	5.78412e+06	7.2201e+06	4.26196e+06	1.24511e+07	4.26649e+06	2.58355e+06	1.90888e+07	5.48803e+06	4.46989e+06	1.23e+07	6.99168e+06	4.95079e+06	5.97256e+06	4.5833e+06	4.7301e+06	1.7851e+06	1.15285e+07	1.00184e+07	3.08952e+06	4.5656e+06	1.62976e+07	7.08719e+06	2.64558e+07	8.60938e+06	1.84633e+07	1.49959e+07	4.08456e+06	3.52735e+06	5.47515e+06	9.75795e+06	1.24133e+07	4.14784e+06
152.99464365213 / 1797.8643	118263	763646	215163	428846	371420	528448	588087	581004	156096	255538	1.59135e+06	433898	386499	1.11022e+06	267064	1.12939e+06	539035	195936	806977	458706	1.31468e+06	495166	289888	415524	487617	2.91154e+06	1.46236e+06	861652	587176	665129	1.43013e+06	485587	186409	1.15675e+06	836127	352416	489685	1.73162e+06	801885	1.41176e+06	286893	493869	1.00493e+06	393920	310318	518358	999704	1.34736e+06	518775
152.994696030593 / 1601.2107	3.01146e+06	4.17116e+06	2.01635e+06	3.12373e+06	2.69497e+06	3.78631e+06	3.99233e+06	4.15274e+06	1.17621e+06	1.81474e+06	1.78072e+06	1.4239e+06	3.03359e+06	7.12787e+06	2.33331e+06	7.65503e+06	3.80997e+06	4.60807e+06	5.77714e+06	3.7767e+06	9.48735e+06	3.32057e+06	2.27461e+06	1.36831e+07	4.15609e+06	4.42993e+06	9.86902e+06	6.16787e+06	4.11844e+06	4.79941e+06	3.76823e+06	3.73236e+06	1.36356e+06	1.13068e+07	7.56431e+06	1.46485e+06	3.97985e+06	1.45756e+07	6.47006e+06	1.50855e+07	1.04137e+07	7.32366e+06	1.04032e+07	3.02508e+06	2.56173e+06	4.10111e+06	8.91964e+06	5.99993e+06	3.52912e+06
152.994623430207 / 1715.5699	406215	2.38508e+06	1.34601e+06	422734	356344	490849	636579	603994	151808	253829	233700	256650	399305	1.09794e+06	320567	2.12908e+06	567841	406266	775516	456235	1.21081e+06	475402	377492	3.41935e+06	579838	524673	1.44395e+06	908222	503755	689493	591165	532339	248308	1.22417e+06	96774.7	391660	124695	1.81065e+06	1.14092e+06	3.37872e+06	508867	1.12541e+06	1.6096e+06	535389	392243	636835	1.12155e+06	766779	824964
152.994620723292 / 1769.85165	388872	482375	97843.5	364438	334872	430555	549816	513675	135474	222490	220966	165696	370994	994281	77106.1	918625	489635	904288	714706	387156	1.15295e+06	415472	249334	2.46711e+06	523973	482698	1.22808e+06	775106	537211	625819	479632	484349	186422	1.12798e+06	122402	319570	769695	1.67725e+06	665445	3.24116e+06	259514	675127	145520	391593	314736	678870	974086	630618	495495
152.994644970516 / 1748.681	278735	755223	179530	274828	374279	356119	416533	370402	103499	173045	170165	136500	284916	772778	214616	726052	374517	407006	505125	295469	815753	318214	181875	385387	732910	338266	1.03658e+06	600209	403133	418113	366023	367933	135310	821115	599863	109490	340672	1.19918e+06	499647	2.79292e+06	251971	537583	1.03461e+06	339273	261268	381687	748964	509650	390505
152.994666409429 / 39.8221	6.99148e+06	650697	338817	5.29058e+06	5.5874e+06	8.94335e+06	7.5281e+06	7.72554e+06	151753	195969	8.84225e+06	125396	1.08176e+07	1.54925e+06	7.34882e+06	5.38853e+06	9.39517e+06	7.24067e+06	8.91289e+06	9.72046e+06	4.75191e+06	1.06915e+07	5.18763e+06	1.10615e+07	6.01807e+06	6.48492e+06	1.10848e+07	1.00707e+06	5.01325e+06	4.43045e+06	4.97905e+06	4.07736e+06	2.17646e+06	1.17072e+07	9.98873e+06	6.18001e+06	3.61513e+06	1.26148e+07	4.18487e+06	8.52705e+06	5.74841e+06	687660	6.39838e+06	985013	5.09533e+06	4.02749e+06	7.84939e+06	1.04717e+06	1.04823e+07
153.032527099476 / 58.9285	6.24536e+06	8.42615e+06	5.43885e+06	4.5591e+06	4.73853e+06	7.6568e+06	6.56705e+06	6.336e+06	3.14083e+06	6.84823e+06	7.3471e+06	3.86354e+06	9.69783e+06	1.34467e+07	6.75726e+06	5.20608e+06	8.53535e+06	6.38489e+06	7.46081e+06	8.43282e+06	4.66287e+06	9.23413e+06	4.64546e+06	9.88665e+06	5.18665e+06	5.7043e+06	1.08084e+07	9.04213e+06	4.45585e+06	3.93807e+06	4.6687e+06	3.59467e+06	1.99121e+06	1.09814e+07	9.17057e+06	5.62767e+06	3.02613e+06	1.10583e+07	3.44673e+06	8.28522e+06	5.0074e+06	758617	6.49215e+06	1.01899e+06	4.76511e+06	3.42838e+06	6.45212e+06	5.66937e+06	8.56305e+06
153.032562354944 / 1526.249	7.95346e+06	1.12564e+07	4.96915e+06	6.79572e+06	5.88687e+06	8.21169e+06	9.80626e+06	9.23972e+06	2.44545e+06	3.96354e+06	3.76138e+06	3.09627e+06	5.94128e+06	1.55712e+07	4.72757e+06	1.43558e+07	6.37825e+06	8.14937e+06	1.01066e+07	5.88691e+06	1.70121e+07	6.48931e+06	4.20586e+06	4.97696e+07	7.69905e+06	6.5044e+06	1.55689e+07	8.63815e+06	6.31258e+06	7.47026e+06	6.31389e+06	5.49354e+06	2.23293e+06	1.52148e+07	1.29121e+07	4.81386e+06	5.61697e+06	1.8524e+07	8.90368e+06	1.11684e+07	2.07493e+07	2.54076e+07	4.4184e+07	1.83434e+07	1.30287e+07	2.25545e+07	4.24318e+07	3.18492e+07	2.33638e+07
153.0325905604 / 1602.64695	506103	952494	520267	462619	410693	532892	695219	1.28263e+06	229531	414210	1.42922e+06	386120	2.56204e+06	1.76082e+06	332043	5.5322e+06	662995	1.29478e+06	1.17592e+06	2.50666e+06	1.03977e+06	2.61694e+06	620223	4.62904e+06	1.24536e+06	896080	1.95549e+06	1.32052e+06	532221	1.42881e+06	677354	2.78779e+06	1.09699e+06	1.79716e+06	1.01913e+06	2.0613e+06	105769	9.36214e+06	1.36692e+06	1.30642e+07	6.18466e+06	5.73219e+06	2.02278e+06	2.64121e+06	2.08229e+06	3.87821e+06	7.2059e+06	4.74809e+06	2.96025e+06
153.032595195986 / 1560.7248	3.65127e+06	5.09673e+06	2.39634e+06	3.60347e+06	3.22704e+06	2.67604e+06	5.09119e+06	2.63238e+06	1.29856e+06	2.21133e+06	2.14405e+06	1.66939e+06	3.68229e+06	1.41374e+06	2.6797e+06	8.58511e+06	2.54391e+06	2.46762e+06	6.49342e+06	3.81439e+06	6.4185e+06	4.08595e+06	2.4868e+06	1.69247e+07	4.70709e+06	4.03967e+06	5.65112e+06	5.97519e+06	4.11841e+06	5.10035e+06	3.91481e+06	4.19819e+06	1.5705e+06	1.06333e+07	7.61517e+06	2.74982e+06	4.10141e+06	1.34008e+07	5.91293e+06	3.17876e+07	7.88584e+06	3.23687e+06	1.6416e+07	4.95723e+06	3.7904e+06	6.22937e+06	1.14955e+07	7.60813e+06	5.90458e+06
153.032499116689 / 1754.79755	149585	663856	325080	497847	344488	595190	765833	363062	115190	146074	288415	164424	472800	630805	149530	1.26917e+06	640918	265715	948159	534130	1.4675e+06	565863	320029	399745	674189	299263	1.6541e+06	1.05415e+06	290146	801938	655070	628477	247974	1.40451e+06	1.10502e+06	445135	208057	2.14169e+06	551003	2.00793e+06	371819	835707	638142	552962	435488	696431	1.27141e+06	805381	683667
153.032561629144 / 1653.5053	706029	539360	496527	756788	617555	400715	1.04262e+06	617944	285473	433320	444237	343025	423535	480781	578691	1.85257e+06	323332	503693	335383	791805	754411	794437	504957	2.0526e+06	1.04321e+06	1.01377e+06	2.66216e+06	1.57254e+06	1.11438e+06	292724	186190	1.0155e+06	369401	2.32411e+06	1.70636e+06	668241	518699	3.34274e+06	1.4701e+06	4.41951e+06	1.68656e+06	1.95411e+06	2.57701e+06	789794	601896	1.11232e+06	1.89964e+06	1.36973e+06	909949
153.032507152514 / 1710.2915	161266	618651	109579	533849	462541	489872	482854	564377	152887	199319	233761	14981.7	415719	1.06649e+06	323997	1.11106e+06	582624	92304.5	754914	471557	1.26942e+06	461274	192944	782643	582713	526057	1.39372e+06	927423	605668	715002	326047	560608	221589	913720	969430	399762	59599.8	1.90824e+06	575199	4.255e+06	529519	1.12658e+06	1.674e+06	534742	381961	655467	1.17757e+06	758941	630706
153.032518882465 / 1784.1694	180414	619016	298885	447960	405796	549454	637231	332541	161914	259984	258940	199739	112194	1.16421e+06	329756	1.04266e+06	40942.1	673034	455652	471885	390153	510375	293200	997111	642969	568047	1.49726e+06	929932	32892.2	696999	558218	516539	218911	1.32838e+06	864931	371438	506199	1.82202e+06	501072	3.64476e+06	298332	511226	439801	409830	327960	559295	1.05153e+06	749074	548440
153.032540024185 / 1676.6476	488088	638615	310885	515139	431474	583145	255819	618382	119231	310188	286679	97559.9	472539	1.22536e+06	358995	186027	590816	765454	854418	522797	1.47354e+06	522450	311063	1.24456e+06	698023	582208	1.68173e+06	964253	715620	768763	625849	653636	254688	1.04599e+06	1.02416e+06	451790	625754	2.08734e+06	643183	4.11067e+06	963183	1.43441e+06	861294	581471	450995	735880	1.28854e+06	942049	677569
153.50797589341 / 1564.956	234320	247164	153832	167375	182195	265146	352379	240989	55486	125130	110234	80640.5	191288	518831	144180	495329	179901	270014	314136	127672	354811	242142	143914	1.19589e+06	264237	121354	503079	294100	237245	283146	206850	205058	52494.8	431390	360351	141814	187247	451220	227653	59351	664399	678732	983674	333765	285125	484956	945013	630272	273626
153.948204819637 / 59.1164	806406	805472	688887	818158	686050	647864	634778	477073	451087	351437	502468	396873	474874	170537	459794	107258	375099	845362	406503	473304	173594	383352	434192	413020	921217	695418	273141	764122	831461	748590	600453	659189	457387	199361	455977	487955	646839	435564	892737	486634	706673	138753	252429	187657	377666	1.58397e+06	897980	1.3278e+06	1.19855e+06
153.993132462229 / 1539.7099	3.64913e+06	5.09657e+06	2.04071e+06	4.59945e+06	3.51612e+06	3.75973e+06	5.86681e+06	6.35887e+06	1.58008e+06	2.35799e+06	2.2268e+06	1.83278e+06	4.21089e+06	1.09832e+07	3.37917e+06	9.90953e+06	3.74506e+06	5.83243e+06	7.56085e+06	3.67249e+06	1.07471e+07	4.23703e+06	2.8566e+06	2.8462e+07	5.34544e+06	5.19202e+06	9.54396e+06	7.81542e+06	5.79597e+06	4.09264e+06	4.79048e+06	3.09262e+06	1.94131e+06	8.70059e+06	6.42078e+06	3.73663e+06	4.82189e+06	1.78893e+07	7.29973e+06	1.81456e+07	8.74764e+06	9.08048e+06	1.51009e+07	4.98888e+06	4.26866e+06	6.32574e+06	1.13135e+07	8.33563e+06	594253
153.99752262595 / 105.09	799777	782679	551829	594303	758511	757857	860910	834071	318943	519774	487261	385277	708353	1.81246e+06	592884	1.63692e+06	653556	768776	1.32751e+06	624550	2.2251e+06	1.01765e+06	377193	4.60993e+06	791811	954679	1.92185e+06	1.13083e+06	821380	1.02917e+06	824506	618868	367572	2.31045e+06	1.53946e+06	476816	752991	3.15334e+06	1.23826e+06	5.07226e+06	1.12341e+06	1.58532e+06	2.43711e+06	925706	641192	1.11081e+06	1.45063e+06	1.18693e+06	1.02672e+06
153.993151137956 / 1556.71475	1.398e+06	2.03599e+06	1.01068e+06	1.38455e+06	1.20942e+06	1.6497e+06	1.9293e+06	1.91762e+06	509773	823258	776583	617941	1.44409e+06	3.58162e+06	1.18965e+06	3.53348e+06	1.99185e+06	2.00215e+06	2.27891e+06	1.29066e+06	3.89716e+06	1.53606e+06	935096	9.25483e+06	1.6797e+06	1.68796e+06	4.61568e+06	2.7487e+06	1.81699e+06	2.10568e+06	1.76056e+06	1.92061e+06	674648	3.71026e+06	2.95698e+06	1.21234e+06	1.48869e+06	5.65151e+06	2.43583e+06	4.54643e+06	1.96869e+06	2.3816e+06	3.65534e+06	1.16212e+06	810770	1.65291e+06	3.82747e+06	2.09504e+06	1.43633e+06
153.993146041569 / 1596.5816	909724	1.52572e+06	621661	887719	785201	1.10068e+06	1.28613e+06	1.20924e+06	348917	583426	543799	438861	956712	2.33365e+06	649106	1.97014e+06	1.06661e+06	1.23602e+06	1.6732e+06	900332	2.67041e+06	1.00178e+06	568838	7.81459e+06	1.2067e+06	1.09801e+06	2.7706e+06	1.63632e+06	1.16276e+06	1.22276e+06	1.07807e+06	1.01205e+06	380996	2.694e+06	2.10466e+06	761286	1.07297e+06	3.81703e+06	1.62938e+06	4.47227e+06	1.24263e+06	1.56495e+06	2.43912e+06	829917	575874	1.19458e+06	2.28336e+06	1.59985e+06	1.04462e+06
153.99293853668 / 58.6182	491854	700923	387503	433824	386399	572375	647464	593510	242774	454289	502600	254453	651600	1.15277e+06	452535	790710	604896	577941	745960	594010	999532	661102	340248	1.86032e+06	573865	118408	1.16635e+06	774268	459132	131158	71846.6	395205	164868	1.06148e+06	821011	131660	394317	1.43071e+06	588771	2.69348e+06	517062	555339	996567	354088	395352	446256	860215	656199	657006
154.004803900846 / 1527.3189	2.9275e+06	4.09122e+06	1.86533e+06	2.57137e+06	2.08729e+06	3.2796e+06	3.45215e+06	3.41215e+06	910318	1.4824e+06	1.43009e+06	1.1634e+06	2.36133e+06	6.27107e+06	1.75589e+06	5.65049e+06	2.90778e+06	3.23298e+06	4.13078e+06	2.57139e+06	6.25922e+06	2.61791e+06	1.6157e+06	1.67301e+07	3.22468e+06	2.62796e+06	7.54145e+06	3.63228e+06	2.84911e+06	3.09673e+06	2.29337e+06	2.48652e+06	971046	6.13785e+06	4.71395e+06	2.15505e+06	2.51665e+06	7.57198e+06	3.14846e+06	2.47325e+07	1.15473e+07	1.1846e+07	1.80579e+07	6.99909e+06	5.00973e+06	8.43669e+06	1.74297e+07	1.42526e+07	9.88302e+06
154.035901438676 / 58.39495	201361	348494	218436	192901	177170	278652	251964	215396	136858	274952	294542	126955	368367	504102	248722	302265	323103	262173	288827	313247	365608	360681	154679	639383	213454	231855	418550	363327	188142	144794	212424	141321	73142.3	381907	358652	225336	91842.8	408244	229701	995395	213630	223268	435140	144246	206759	156837	325141	213131	334819
154.03595091342 / 1524.874	239443	271580	91171.3	240915	133275	161424	260239	416480	77210.1	177716	133898	108565	274704	473827	214610	385638	301891	320172	268081	204705	438317	230334	110529	1.12475e+06	294146	147422	775695	234739	144339	290558	191266	254834	122690	492260	367984	105982	193562	258659	138540	7.60151e+06	531820	642761	1.62125e+06	478978	377533	712232	1.30147e+06	989680	646530
154.087974366504 / 750.107	149102	225004	123576	179671	171754	252262	271281	258592	52533.5	115972	160783	73345.1	153439	632091	170763	553420	265444	272453	661844	278035	1.27143e+06	195555	144422	1.04012e+06	298613	243696	633000	440792	267386	362944	333739	233655	103627	642461	418778	141019	286577	971814	563816	2.00361e+06	2.49313e+06	26312	480578	213198	98676	163508	452815	298801	258304
154.087965481495 / 1217.4238	29474.3	152618	21188.1	44796.2	0	0	22820.1	46569.5	5071.4	12747.7	22305.1	2237.73	0	39300	46261.5	123653	5446.19	8612.66	18377.5	5417.93	350459	17383.5	12209.4	768647	6804.74	21109.1	30841.2	23665.8	0	0	15031.1	6415.77	9504.18	0	31303.7	11090.7	4526.94	119495	92286.8	70534.9	1.04646e+06	124996	1.99901e+06	326288	166461	597268	564949	1.40186e+06	778243
154.485460064595 / 1557.7575	3.24969e+06	4.72302e+06	2.20597e+06	3.29578e+06	2.81045e+06	4.29198e+06	4.62831e+06	4.00855e+06	1.13912e+06	1.79155e+06	1.7561e+06	1.30266e+06	2.87152e+06	7.15687e+06	2.19129e+06	7.508e+06	3.50871e+06	4.45385e+06	5.33791e+06	2.88884e+06	9.00413e+06	3.098e+06	1.96855e+06	2.11315e+07	3.53286e+06	3.22251e+06	8.28653e+06	4.9004e+06	3.23994e+06	4.04772e+06	3.12386e+06	3.13874e+06	1.20453e+06	8.26867e+06	6.14241e+06	2.46294e+06	3.03175e+06	9.78307e+06	4.53186e+06	7.9615e+06	2.03074e+07	2.05712e+07	2.5599e+07	8.87644e+06	5.37282e+06	8.24765e+06	1.78354e+07	9.69075e+06	7.80563e+06
154.48535386708 / 58.6042	104898	185814	50322.8	119982	96409.9	104007	143219	182760	53258.6	78356.9	68375.5	63938.4	118668	234572	73544.5	51355.6	125649	117469	194040	149246	25633.7	58447.9	53196.3	287125	197382	160780	179706	240251	163855	162498	147106	138908	56551	58793.3	196960	45067.5	119498	351675	208956	216201	10615.9	7736.3	16613.9	15236.1	65748.5	113482	177242	147841	187137
154.955396292808 / 82.3757	516277	678476	261632	593829	30765.8	679173	851941	682826	120529	217524	176129	162348	483132	117942	311769	1.27372e+06	632403	810640	1.02474e+06	518891	1.98844e+06	609063	302432	173843	909268	750949	2.1761e+06	1.19435e+06	787412	991826	683551	757071	176567	2.1996e+06	1.72017e+06	458578	910524	2.96124e+06	1.48413e+06	7.84009e+06	1.77523e+06	2.64403e+06	1.27027e+06	1.37155e+06	178560	624521	1.28068e+06	878616	792973
154.966729292108 / 1560.9048	1.95107e+06	2.8179e+06	1.82505e+06	3.02832e+06	2.21906e+06	2.30806e+06	3.87636e+06	4.46389e+06	993568	1.66353e+06	1.24162e+06	1.41948e+06	2.73457e+06	8.1172e+06	2.20706e+06	6.96909e+06	2.67154e+06	3.25926e+06	4.95703e+06	2.96177e+06	7.89602e+06	3.11293e+06	2.2759e+06	1.10213e+07	3.61806e+06	3.16209e+06	8.10537e+06	4.15509e+06	2.80295e+06	3.32515e+06	2.68788e+06	3.06282e+06	1.50398e+06	7.85364e+06	7.26491e+06	2.57372e+06	2.58651e+06	1.19555e+07	6.03762e+06	6.50339e+08	1.42608e+08	1.63901e+08	2.33713e+08	7.0512e+07	1.1619e+06	8.97321e+07	3.13877e+06	1.07726e+08	7.57017e+07
154.96660683446 / 1797.86935	0	736344	54639.6	198773	0	0	0	0	24419.9	155726	149425	0	0	0	0	0	0	0	177345	0	0	0	0	0	632957	0	0	0	0	76358.3	550261	43167.9	0	0	0	0	100125	0	306685	0	0	0	0	0	0	0	0	0	0
154.966664520467 / 1637.60135	815540	1.96945e+07	417337	1.44489e+07	1.27986e+07	1.64853e+07	1.94053e+07	986521	5.33955e+06	8.13541e+06	8.15027e+06	6.54617e+06	1.48449e+07	3.55619e+07	1.13959e+07	1.66314e+06	1.60679e+07	2.2384e+07	2.60128e+07	465964	4.2346e+07	514374	9.48808e+06	7.03938e+07	1.95619e+07	1.92647e+07	4.66963e+07	2.72303e+07	2.15078e+07	702739	1.86909e+07	1.80336e+07	7.13883e+06	4.41785e+07	1.12057e+06	1.34467e+07	1.81e+07	6.61148e+07	1.18386e+06	6.91591e+07	3.57774e+07	3.29703e+07	4.74518e+07	1.43163e+07	1.08339e+07	2.08437e+07	3.67037e+07	2.48948e+07	1.67086e+07
154.966580907202 / 1713.0625	8.09264e+06	1.14301e+07	5.27419e+06	7.98086e+06	7.21096e+06	1.00017e+07	498260	1.11077e+07	2.96624e+06	4.62835e+06	4.6574e+06	3.66294e+06	7.921e+06	2.0128e+07	6.16307e+06	2.00481e+07	1.05327e+07	1.22935e+07	1.54021e+07	8.82548e+06	2.34964e+07	8.85244e+06	5.41837e+06	4.62511e+07	1.10632e+07	9.9626e+06	2.71917e+07	1.66838e+07	1.15891e+07	1.33e+07	1.06738e+07	1.05937e+07	4.07096e+06	2.40218e+07	1.77603e+07	7.25367e+06	9.88742e+06	685615	1.52453e+06	7.74073e+07	1.08643e+07	2.19464e+07	3.20957e+07	9.99891e+06	7.71693e+06	1.24766e+07	2.24993e+07	1.49752e+07	1.1519e+07
154.966663608712 / 1674.7592	8.13499e+06	1.21773e+07	5.60502e+06	8.62864e+06	7.37425e+06	1.01003e+07	1.16561e+07	1.08521e+07	3.18135e+06	4.86323e+06	4.9851e+06	3.91527e+06	432007	909998	6.55867e+06	1.28716e+06	734576	1.24878e+07	1.59133e+07	9.01646e+06	2.52138e+07	8.98768e+06	5.41804e+06	4.65216e+07	1.13143e+07	1.08671e+07	2.92584e+07	1.76589e+07	1.22671e+07	1.4032e+07	1.14338e+07	1.11027e+07	4.34203e+06	2.56354e+07	1.16794e+06	7.72844e+06	1.06214e+07	3.64932e+07	1.59534e+07	6.55364e+07	1.76694e+07	2.43912e+07	3.21191e+07	9.48438e+06	7.71585e+06	1.33931e+07	2.38135e+07	1.58886e+07	1.14768e+07
154.966624865268 / 1754.2771	7.84912e+06	1.01576e+07	5.20872e+06	7.93299e+06	6.57895e+06	117052	171818	1.01956e+07	45285.3	373806	4.38974e+06	3.26758e+06	379187	1.89373e+07	5.70514e+06	1.91577e+07	402154	1.14689e+07	1.43159e+07	8.44149e+06	2.27007e+07	8.84609e+06	257837	4.29427e+07	679061	9.47705e+06	2.58965e+07	1.53388e+07	1.05878e+07	1.26294e+07	9.98764e+06	9.44549e+06	3.71415e+06	2.22394e+07	1.66077e+07	6.64763e+06	9.54068e+06	3.31982e+07	1.36207e+07	7.20778e+07	5.91738e+06	1.35812e+07	2.57931e+07	8.69859e+06	6.46173e+06	1.05222e+07	2.01055e+07	1.27596e+07	9.98993e+06
154.990011526538 / 1561.8018	6.77004e+07	9.68617e+07	4.30466e+07	6.86654e+07	5.83033e+07	8.5337e+07	9.97938e+07	9.19374e+07	2.44606e+07	4.03661e+07	4.0708e+07	3.04561e+07	6.81131e+07	1.71572e+08	5.311e+07	1.71186e+08	7.99909e+07	1.02168e+08	1.26532e+08	7.50556e+07	2.0766e+08	7.76042e+07	4.62113e+07	3.40251e+08	9.19568e+07	8.06527e+07	2.16286e+08	1.27133e+08	8.66006e+07	1.04826e+08	7.81498e+07	8.36708e+07	3.25377e+07	2.03142e+08	1.51189e+08	5.44819e+07	8.26681e+07	2.90488e+08	1.22639e+08	4.94724e+08	1.50581e+08	1.76505e+08	2.62132e+08	7.9663e+07	6.37665e+07	1.00442e+08	1.67662e+08	1.17819e+08	7.61798e+07
154.990022170602 / 1599.7977	5.90734e+07	8.33001e+07	3.67299e+07	5.97453e+07	4.769e+07	7.1385e+07	8.44157e+07	7.95741e+07	2.16103e+07	3.62305e+07	3.33057e+07	2.7618e+07	6.13188e+07	1.53763e+08	4.4945e+07	1.53679e+08	6.96594e+07	9.55169e+07	1.06981e+08	6.5627e+07	1.88001e+08	6.38613e+07	3.9957e+07	2.92694e+08	8.58371e+07	7.50399e+07	1.86176e+08	1.09242e+08	8.50983e+07	9.18195e+07	7.22952e+07	7.30874e+07	2.97642e+07	2.0317e+08	1.46073e+08	5.62268e+07	7.85216e+07	2.80658e+08	1.17762e+08	3.11704e+08	1.78606e+08	1.45199e+08	2.10618e+08	6.70009e+07	5.05736e+07	9.61389e+07	1.71554e+08	9.31342e+07	7.28862e+07
154.989969744134 / 1525.76405	2.18618e+06	2.96495e+06	1.42e+06	2.30759e+06	2.0251e+06	2.79432e+06	3.7097e+06	3.5008e+06	864955	1.57987e+06	1.95602e+06	1.29003e+06	2.60309e+06	6.55014e+06	1.8496e+06	6.51404e+06	3.83574e+06	4.36864e+06	5.26813e+06	3.62079e+06	7.71131e+06	3.13724e+06	1.87098e+06	8.69455e+06	3.7794e+06	3.40935e+06	9.58895e+06	5.58886e+06	3.94348e+06	4.78784e+06	2.46154e+06	3.19664e+06	1.25604e+06	8.19063e+06	5.85759e+06	2.48873e+06	3.47115e+06	1.03918e+07	4.93205e+06	3.35134e+08	7.45255e+06	4.89909e+06	3.38014e+06	881819	1.51989e+06	1.25845e+06	2.38053e+06	1.32436e+06	1.20775e+06
154.989930457594 / 11.9775	9.92298e+06	1.3857e+07	6.64028e+06	9.61271e+06	8.56884e+06	1.16236e+07	1.44269e+07	1.38727e+07	3.69339e+06	6.00508e+06	5.88877e+06	4.70255e+06	1.03816e+07	2.5338e+07	7.3654e+06	2.5874e+07	1.11837e+07	1.35356e+07	1.7908e+07	1.05544e+07	2.66286e+07	1.18856e+07	7.0673e+06	5.64657e+07	1.37533e+07	1.19652e+07	2.97927e+07	1.70122e+07	1.15399e+07	1.28226e+07	1.0201e+07	1.07748e+07	4.10361e+06	2.40341e+07	1.93569e+07	7.96011e+06	1.09139e+07	3.66638e+07	1.5843e+07	8.19984e+07	1.28001e+06	5.77769e+06	1.44967e+07	6.6065e+06	5.61046e+06	1.01892e+07	1.90558e+07	1.39688e+07	1.21755e+07
154.98994510649 / 42.0547	6.60423e+06	9.43906e+06	4.30368e+06	6.58115e+06	5.99976e+06	8.08342e+06	1.01636e+07	9.39781e+06	2.41386e+06	3.82155e+06	3.72121e+06	3.17732e+06	7.08829e+06	1.78524e+07	4.98483e+06	1.69898e+07	7.59571e+06	9.47303e+06	1.24686e+07	6.82579e+06	2.0705e+07	7.94681e+06	4.93516e+06	3.96727e+07	9.30481e+06	7.98514e+06	2.19363e+07	1.128e+07	7.79724e+06	9.37463e+06	7.15563e+06	7.46137e+06	2.85922e+06	2.18168e+07	1.4276e+07	5.2683e+06	7.56886e+06	2.89284e+07	1.10036e+07	5.37962e+07	950250	5.31943e+06	1.17793e+07	5.13165e+06	3.83661e+06	7.60348e+06	1.41501e+07	1.01973e+07	6.94881e+06
154.989936920207 / 1797.47815	8.81843e+06	1.20105e+07	5.80055e+06	8.96527e+06	7.80485e+06	1.07845e+07	1.3187e+07	1.19865e+07	3.13929e+06	5.07282e+06	5.06694e+06	3.91029e+06	1.09629e+07	2.18841e+07	1.0881e+07	1.99163e+07	1.06901e+07	1.46636e+07	2.08985e+07	1.0146e+07	2.28163e+07	8.77992e+06	5.90586e+06	4.81254e+07	8.00498e+06	2.01177e+07	3.28252e+07	1.9093e+07	1.27122e+07	1.03353e+07	1.06638e+07	1.27238e+07	851657	1.96577e+07	1.8622e+07	4.20293e+06	1.68191e+06	3.66813e+07	2.11232e+07	7.36427e+07	4.7481e+06	9.96707e+06	2.11644e+07	8.2061e+06	6.5111e+06	1.13874e+07	2.04891e+07	8.50597e+07	1.074e+07
154.989945618578 / 126.98595	1.68933e+07	2.45582e+07	9.8851e+06	1.67437e+07	1.43589e+07	2.04651e+07	2.65137e+07	2.51964e+07	5.35845e+06	9.28122e+06	8.89475e+06	7.06402e+06	1.74877e+07	4.77003e+07	1.10999e+07	4.58179e+07	1.93414e+07	2.28338e+07	3.26076e+07	1.668e+07	6.0596e+07	2.01128e+07	1.07582e+07	9.09408e+07	2.41378e+07	2.15118e+07	6.54194e+07	2.973e+07	1.92946e+07	2.349e+07	1.71256e+07	1.68831e+07	5.79638e+06	4.85932e+07	3.89203e+07	1.2314e+07	1.93416e+07	7.5932e+07	2.98671e+07	1.45122e+08	4.82965e+06	1.8788e+07	4.3217e+07	1.77034e+07	9.83116e+06	1.82881e+07	4.06231e+07	2.85989e+07	1.97857e+07
154.989911799373 / 70.3661	2.81668e+06	3.59776e+06	1.50023e+06	3.16853e+06	2.30102e+06	3.37781e+06	4.84572e+06	3.97657e+06	467965	896137	769853	812389	2.01704e+06	8.45839e+06	1.35865e+06	6.3211e+06	3.50531e+06	4.56389e+06	6.02068e+06	2.52114e+06	1.00755e+07	3.29988e+06	1.53073e+06	2.15338e+07	4.68118e+06	3.68007e+06	1.29108e+07	5.55201e+06	3.65477e+06	4.8588e+06	3.50538e+06	3.32412e+06	874431	9.85301e+06	8.51825e+06	2.10811e+06	4.11417e+06	1.50207e+07	6.40699e+06	3.53932e+07	1.98448e+06	5.19368e+06	6.77497e+06	3.39968e+06	947240	3.10941e+06	7.62308e+06	4.80682e+06	1.56629e+06
154.989956853247 / 549.7271	1.47667e+07	2.12255e+07	9.17952e+06	1.42733e+07	1.25034e+07	1.77518e+07	2.27888e+07	2.11191e+07	4.46022e+06	7.95306e+06	7.48809e+06	6.09254e+06	1.42865e+07	4.15958e+07	1.04202e+07	2.67013e+07	1.87996e+07	2.09959e+07	2.87455e+07	1.60042e+07	5.14471e+07	1.76241e+07	9.67208e+06	7.84786e+07	2.13318e+07	1.88874e+07	5.62e+07	2.92565e+07	1.91443e+07	2.30042e+07	1.75262e+07	1.72128e+07	5.96274e+06	5.1562e+07	3.84204e+07	1.14376e+07	1.72729e+07	7.04316e+07	2.84065e+07	5.0456e+07	7.00677e+06	1.97023e+07	4.55292e+07	1.27588e+07	9.24623e+06	1.60185e+07	1.89639e+07	2.39484e+07	1.75561e+07
154.989922664725 / 1766.4757	7.98371e+06	1.07556e+07	5.22167e+06	7.92445e+06	6.86714e+06	9.7203e+06	1.14754e+07	1.05909e+07	2.79596e+06	4.68637e+06	4.58801e+06	3.59606e+06	7.62909e+06	1.96798e+07	5.88695e+06	9.7591e+07	1.03894e+07	1.245e+07	1.42324e+07	8.439e+06	2.86395e+07	1.42634e+07	5.29301e+06	4.23572e+07	1.19303e+07	9.95575e+06	3.19536e+06	1.58542e+07	1.29141e+07	7.87376e+06	9.95134e+06	9.27609e+06	5.18839e+06	2.29474e+07	1.73166e+07	8.02381e+06	1.09695e+07	5.7043e+07	1.41291e+07	1.31447e+08	5.68944e+06	1.24453e+07	2.49072e+07	4.2825e+07	6.48564e+06	1.12686e+07	1.95344e+07	1.368e+07	1.05664e+07
155.02918158083 / 82.7065	726061	997570	390310	770287	621726	970549	1.16064e+06	1.06345e+06	178202	300355	246175	231877	644355	2.14737e+06	430575	1.8327e+06	917298	1.22218e+06	1.55641e+06	766105	3.09301e+06	924311	449600	4.84437e+06	1.39678e+06	1.05067e+06	3.14373e+06	1.73047e+06	1.14513e+06	1.39323e+06	1.00248e+06	1.0836e+06	272315	3.05576e+06	2.4563e+06	701037	1.33046e+06	4.45429e+06	2.04883e+06	1.15908e+07	2.74447e+06	5.75483e+06	2.00937e+06	3.79981e+06	268797	866121	1.77159e+06	1.19197e+06	1.40919e+06
155.046538736988 / 941.1264	554180	819626	361119	555287	512301	713513	871830	850147	208379	351617	387460	274608	709889	1.51589e+06	505740	1.32237e+06	727135	813110	1.05679e+06	700559	1.72561e+06	711724	406149	2.55849e+06	910363	745423	2.01686e+06	1.16017e+06	739165	890532	625823	647180	244315	1.69642e+06	1.1702e+06	411503	711238	2.27144e+06	985650	4.78737e+06	7.50762e+06	1.0602e+07	2.5164e+07	8.30821e+06	326500	632594	1.14011e+06	1.5517e+07	486174
155.053702984866 / 69.1566	955143	1.0514e+06	292773	1.00263e+06	447797	945340	1.31575e+06	1.55153e+06	91175	258486	220614	186899	973250	3.69717e+06	295423	5.15395e+06	874326	650332	3.03402e+06	1.03374e+06	7.49796e+06	870792	293264	8.41865e+06	1.16495e+06	1.50188e+06	4.78148e+06	1.47606e+06	1.30554e+06	1.50088e+06	883677	623747	164548	3.66394e+06	1.96322e+06	672394	790066	7.1365e+06	1.98855e+06	1.5237e+07	1.16394e+06	1.06143e+06	4.58172e+06	179104	803739	1.0905e+06	3.97475e+06	1.26696e+06	523245
155.059436995902 / 556.0391	857222	738154	211297	440209	468504	642634	1.00302e+06	951781	262634	385146	447105	201861	1.46869e+06	3.74586e+06	327005	3.98392e+06	637187	757850	1.36184e+06	756493	3.15756e+06	547934	215842	7.12885e+06	616805	467074	1.84351e+06	544277	479840	548157	514303	450902	167154	1.7921e+06	995130	305963	424025	2.31719e+06	976553	5.40515e+06	3.75635e+06	960644	1.24664e+06	471926	196545	294967	889807	526761	1.0546e+06
155.05944512056 / 965.0644	359366	629875	295090	348941	272795	433353	540533	525775	145579	213212	177214	166449	369269	1.02635e+06	225536	1.07892e+06	448039	556636	557012	352977	963126	346343	264214	2.6148e+06	499648	418705	1.16646e+06	517316	439790	403490	431647	309863	121711	1.06831e+06	717395	353800	374763	1.48255e+06	537804	2.62801e+06	273826	227896	1.93381e+06	1.33811e+06	835600	1.30831e+06	2.29495e+06	1.99579e+06	1.8905e+06
155.504561414675 / 1531.51925	4.35746e+06	5.56602e+06	2.64568e+06	3.37422e+06	2.77496e+06	4.36791e+06	4.30161e+06	4.22713e+06	1.24277e+06	1.90936e+06	1.81091e+06	1.52143e+06	3.01113e+06	7.47328e+06	2.08167e+06	5.81163e+06	2.57963e+06	3.39593e+06	3.50169e+06	2.19217e+06	6.94577e+06	2.64136e+06	1.67448e+06	3.10652e+07	3.11494e+06	2.70175e+06	6.38063e+06	2.94305e+06	2.77177e+06	2.98661e+06	2.35068e+06	2.24791e+06	827081	5.82716e+06	5.5923e+06	2.06743e+06	2.05249e+06	6.50059e+06	3.2188e+06	1.89231e+06	2.35233e+07	2.44981e+07	3.60639e+07	1.53041e+07	9.94225e+06	1.76294e+07	3.47562e+07	2.29388e+07	1.78197e+07
155.528338054512 / 1012.0137	110468	159160	95909.1	104713	82604	195879	210404	145378	41659	55629.1	83556.8	44988.9	165177	297085	99995.8	200036	122327	132454	51501.4	112647	93271.2	121972	99619.2	790000	93589	116205	357570	105095	124524	91465.3	69526.9	73164	11847.1	215416	136605	111278	58416.7	272218	144372	680409	2.4193e+06	2.37395e+06	877418	350266	266931	554955	1.08871e+06	716423	517192
155.561105766081 / 553.2847	24669.7	17249.6	6000.79	5794.88	8001.56	42401.8	33588.9	83731.6	4422.54	8910.99	10480	0	84969.3	337471	44255.2	443659	26763.1	48233.9	64874.9	32673.6	266661	6877.14	0	849754	51054.2	0	115993	10067.5	10601.9	51993.9	0	0	0	58632.1	81300	8792.63	14810.7	79268.3	0	384356	231482	3468.64	108768	54954.6	20099.6	24584	13448	85815.1	68689.2
155.993200486976 / 1561.8799	2.73028e+06	3.68787e+06	1.98174e+06	3.30378e+06	2.45627e+06	3.21099e+06	4.07557e+06	3.62566e+06	989391	1.57678e+06	1.61927e+06	1.44851e+06	2.53365e+06	7.16056e+06	2.15795e+06	6.87204e+06	3.21027e+06	5.56658e+06	5.19483e+06	3.0035e+06	8.50936e+06	3.08924e+06	1.8416e+06	1.42387e+07	3.66605e+06	3.06706e+06	8.29764e+06	5.22433e+06	3.49077e+06	4.29546e+06	3.19081e+06	3.28563e+06	1.29617e+06	8.16746e+06	6.27623e+06	2.26488e+06	3.29783e+06	1.18962e+07	4.93695e+06	1.86261e+07	6.51382e+06	6.73219e+06	1.09507e+07	2.89443e+06	2.76635e+06	4.352e+06	6.66731e+06	4.66833e+06	3.03614e+06
155.993196991551 / 1602.66145	2.22621e+06	2.97378e+06	1.40156e+06	2.13117e+06	1.88145e+06	2.49569e+06	2.95905e+06	2.87244e+06	806643	1.29949e+06	1.37079e+06	1.00285e+06	2.13565e+06	5.33472e+06	1.60712e+06	5.09547e+06	2.44948e+06	3.19342e+06	3.87881e+06	2.84038e+06	6.44069e+06	2.44259e+06	1.44513e+06	9.10615e+06	2.93881e+06	2.8859e+06	6.71571e+06	4.03805e+06	2.18816e+06	3.66467e+06	2.58868e+06	2.59134e+06	1.14144e+06	7.06861e+06	5.38695e+06	602181	2.82435e+06	1.00509e+07	4.74383e+06	1.08428e+07	5.81394e+06	5.26378e+06	7.47033e+06	2.43418e+06	1.76473e+06	3.36661e+06	6.24429e+06	225946	2.62051e+06
156.013845968996 / 58.478	1.06926e+06	1.40026e+06	974020	850283	783611	1.44275e+06	1.17332e+06	1.44313e+06	592287	1.12825e+06	1.37844e+06	753576	1.83383e+06	2.4412e+06	1.31431e+06	1.06524e+06	1.51598e+06	1.2093e+06	1.54929e+06	1.78912e+06	916665	1.65486e+06	818345	2.07229e+06	1.0089e+06	1.12868e+06	2.0261e+06	1.84724e+06	876699	797576	740928	730244	485912	2.19463e+06	1.70832e+06	1.18139e+06	669260	2.51958e+06	787276	1.82934e+06	1.65691e+06	268842	1.27367e+06	226136	756770	677337	1.38765e+06	1.06137e+06	1.56453e+06
156.138032262702 / 1178.3623	130728	110287	27423.4	46930.4	60451	60264.7	44020.2	52786.3	12103.2	33328.6	35484.7	8762.18	42846.6	108529	43291.9	126731	920643	1.02086e+06	2.02313e+06	50070.1	2.07549e+06	385067	42191.2	2.09279e+06	26303.7	42078.3	159320	150932	71395.7	102292	442577	391158	133840	776249	344117	107773	119960	498317	120956	628585	231224	0	86098.1	11039.3	47479.8	47687.6	305033	31803.6	23889.4
156.965825998226 / 1612.44435	4.28319e+06	6.57447e+06	3.09517e+06	4.73653e+06	3.86168e+06	5.69643e+06	2.88371e+06	6.84988e+06	6.89115e+06	2.90235e+06	2.56545e+06	2.35285e+06	4.76704e+06	4.68339e+07	3.76592e+06	1.18597e+07	5.24098e+06	5.59689e+06	9.03632e+06	1.97573e+07	1.61092e+07	2.03229e+07	3.68941e+06	2.35577e+07	7.2389e+06	2.86289e+06	1.59413e+07	9.20879e+06	5.50992e+06	4.54901e+06	4.04418e+06	4.09184e+06	2.09223e+06	1.53018e+07	1.19193e+07	3.85715e+06	5.97513e+06	2.19191e+07	3.25746e+07	9.59471e+07	2.09888e+07	2.96495e+07	4.9147e+07	1.65376e+07	1.27126e+06	2.28233e+07	6.77473e+06	2.93951e+07	3.96707e+06
156.983724961504 / 75.6169	96331	123802	77777.7	124415	95147.3	149258	188243	160073	28075.6	67046	13165.5	18606.8	94219.3	389402	123847	194721	124939	197307	231546	133984	197765	144820	31908.1	537316	165630	93523.3	331749	250252	134500	108534	81973.8	78660.2	17419.1	315159	372749	22643.9	119127	461121	109275	781050	154761	490225	165858	140251	38976.5	248061	253430	90342.3	483080
156.983784546512 / 1056.9324	7.24699e+06	9.83753e+06	4.66835e+06	5.15801e+06	4.62333e+06	6.96774e+06	7.77868e+06	7.21749e+06	2.0529e+06	3.22308e+06	2.88903e+06	2.55294e+06	4.84333e+06	1.38593e+07	3.95952e+06	1.19675e+07	5.75503e+06	7.10526e+06	6.8914e+06	4.40551e+06	1.24269e+07	5.12431e+06	3.76341e+06	5.08915e+07	5.96955e+06	5.68213e+06	1.421e+07	5.81086e+06	5.21697e+06	5.34909e+06	5.36636e+06	3.79338e+06	1.38414e+06	9.97025e+06	9.80646e+06	4.70959e+06	4.01784e+06	1.45899e+07	6.74992e+06	3.29089e+07	9.30744e+06	1.49048e+07	3.16305e+07	9.80775e+06	8.0708e+06	1.53781e+07	2.66105e+07	1.10124e+07	1.37261e+07
156.983765211382 / 1090.4278	8.39484e+06	1.31942e+07	5.71243e+06	6.49563e+06	5.33166e+06	8.41968e+06	9.82155e+06	8.96549e+06	2.56541e+06	3.82028e+06	3.46786e+06	3.02512e+06	5.93973e+06	1.63152e+07	4.23538e+06	1.39171e+07	6.83245e+06	7.79149e+06	8.08622e+06	5.13117e+06	1.45921e+07	3.59064e+06	3.56658e+06	8.39296e+07	7.14679e+06	6.56382e+06	1.60418e+07	7.09071e+06	6.09581e+06	6.47868e+06	6.02352e+06	4.26432e+06	1.54786e+06	1.41308e+07	1.22953e+07	5.62226e+06	4.57293e+06	1.59285e+07	7.99158e+06	3.86481e+07	1.12178e+07	1.84581e+07	2.7289e+07	1.1397e+07	9.07609e+06	1.60936e+07	2.89404e+06	2.13641e+07	1.5711e+07
156.983743181864 / 1143.19355	5.28679e+06	7.83615e+06	3.75661e+06	4.10964e+06	3.61037e+06	5.49815e+06	6.51098e+06	5.71127e+06	1.58383e+06	2.40122e+06	2.24271e+06	2.06684e+06	3.67248e+06	1.00418e+07	2.56561e+06	7.27842e+06	3.50408e+06	4.42224e+06	4.80932e+06	3.34548e+06	8.5343e+06	3.75997e+06	2.7533e+06	9.95669e+07	4.04584e+06	3.95604e+06	9.88203e+06	3.74856e+06	3.57622e+06	3.62881e+06	3.62689e+06	2.48301e+06	974582	8.04998e+06	7.46586e+06	3.45564e+06	2.58476e+06	8.923e+06	4.71085e+06	1.68479e+07	1.06934e+07	1.82668e+07	3.12601e+07	1.05892e+07	8.61559e+06	1.45605e+07	2.79454e+07	1.99691e+07	1.49421e+07
156.990417261492 / 1535.78045	3.25603e+07	2.80117e+07	1.37479e+07	2.13312e+07	2.89355e+07	2.67346e+07	4.89253e+07	4.59372e+07	8.87445e+06	2.06546e+07	1.34554e+07	1.06916e+07	2.22558e+07	6.25197e+07	2.63932e+07	5.85824e+07	2.31489e+07	3.4189e+07	4.21843e+07	2.5665e+07	6.39277e+07	2.64131e+07	2.36412e+07	7.65134e+07	2.79113e+07	2.57925e+07	6.04481e+07	3.65611e+07	3.02265e+07	3.47948e+07	3.97888e+07	2.20263e+07	9.37443e+06	6.30204e+07	5.21414e+07	2.93551e+07	2.93772e+07	9.52159e+07	3.8913e+07	1.62745e+08	7.80391e+06	2.83635e+07	5.7824e+07	1.52632e+07	1.89003e+07	1.91944e+07	3.67653e+07	2.9272e+07	3.81379e+07
156.99044898804 / 1607.3048	1.2882e+07	1.80609e+07	8.38567e+06	1.32295e+07	1.094e+07	1.5674e+07	1.94426e+07	1.86039e+07	4.90051e+06	7.64229e+06	7.65405e+06	6.72768e+06	1.3496e+07	3.29861e+07	1.00964e+07	3.71211e+07	1.60821e+07	1.9172e+07	2.39089e+07	1.40571e+07	3.98959e+07	1.43864e+07	9.23658e+06	6.49567e+07	1.7438e+07	1.56792e+07	3.96061e+07	2.35996e+07	1.77972e+07	1.8158e+07	1.51056e+07	1.65671e+07	6.95698e+06	3.80332e+07	2.84764e+07	1.09832e+07	1.52829e+07	5.52574e+07	2.27341e+07	3.21126e+07	1.41546e+07	2.23556e+07	3.40023e+07	1.14053e+07	8.0694e+06	1.89396e+07	3.49166e+07	2.04633e+07	1.40552e+07
156.990413223555 / 1560.6393	1.36207e+07	1.95141e+07	9.21993e+06	1.38292e+07	1.21067e+07	1.67706e+07	2.01185e+07	1.84398e+07	5.10019e+06	8.12862e+06	8.06431e+06	6.30383e+06	1.41172e+07	3.43104e+07	1.07163e+07	3.38261e+07	1.78163e+07	2.04602e+07	2.49639e+07	1.46751e+07	3.98666e+07	1.52415e+07	9.35899e+06	7.85679e+07	2.14556e+07	1.69262e+07	5.30103e+07	3.07318e+07	1.78923e+07	2.05238e+07	1.65491e+07	1.49052e+07	6.32079e+06	3.91997e+07	3.09036e+07	1.12348e+07	1.60407e+07	5.64252e+07	2.42698e+07	7.1476e+07	1.34888e+07	1.47191e+07	4.30856e+07	1.13504e+07	8.00457e+06	1.37879e+07	2.43645e+07	1.93285e+07	1.43727e+07
156.990340736612 / 1764.5528	688709	955867	527378	684853	594019	969987	1.00805e+06	896057	371986	377658	504177	309782	670232	1.48857e+06	720975	1.73306e+06	767271	953080	1.19534e+06	728723	884834	781721	449284	3.08034e+06	1.56593e+06	941880	1.78588e+06	2.03889e+06	819766	988420	688741	777739	465731	1.85252e+06	1.53811e+06	720375	1.09331e+06	2.04452e+06	661867	7.59166e+06	913886	1.19819e+06	1.90371e+06	445559	538158	862316	1.59168e+06	1.12159e+06	877729
156.983813567694 / 1515.8364	3.94665e+06	5.10127e+06	2.24076e+06	3.08669e+06	2.35547e+06	4.32107e+06	5.05545e+06	4.4644e+06	1.02411e+06	2.20581e+06	2.10077e+06	1.6559e+06	3.36241e+06	9.05329e+06	2.65918e+06	8.17642e+06	3.70681e+06	4.34646e+06	5.68233e+06	4.19731e+06	8.81431e+06	3.80549e+06	2.01227e+06	2.46299e+07	4.41771e+06	2.92743e+06	1.1967e+07	4.84091e+06	4.05675e+06	4.65382e+06	2.57338e+06	4.18996e+06	1.66977e+06	9.21755e+06	6.13749e+06	3.53108e+06	3.58525e+06	8.08248e+06	3.49662e+06	1.74072e+08	7.80387e+07	6.24926e+07	7.56007e+07	3.63219e+07	2.5115e+07	3.89969e+07	8.0591e+07	5.69069e+07	5.3144e+07
156.990375377866 / 1697.7129	1.61632e+06	2.23699e+06	1.03958e+06	1.64319e+06	1.32944e+06	1.93694e+06	2.31582e+06	2.23887e+06	584666	917750	920400	754610	1.61453e+06	4.92279e+06	1.44696e+06	4.01114e+06	1.65763e+06	2.32917e+06	2.94136e+06	1.78307e+06	5.76454e+06	1.68284e+06	1.0997e+06	3.53835e+06	2.13985e+06	1.98443e+06	4.73876e+06	3.38725e+06	2.14716e+06	2.45203e+06	1.95695e+06	1.83163e+06	748974	4.9115e+06	3.43958e+06	1.33061e+06	2.36396e+06	6.43017e+06	2.80157e+06	5.89551e+06	1.99286e+06	2.56397e+06	4.03798e+06	1.47205e+06	1.1495e+06	1.93167e+06	3.7104e+06	2.63658e+06	1.95286e+06
156.9903455014 / 1731.31505	816773	1.18688e+06	530983	846648	702491	948576	1.15671e+06	1.08755e+06	277801	477886	472087	550683	761657	2.02153e+06	585496	2.06919e+06	898513	1.1771e+06	1.51649e+06	927336	2.43726e+06	968959	564666	3.91816e+06	1.11934e+06	1.00108e+06	2.65973e+06	1.44549e+06	1.08964e+06	1.19724e+06	998329	937012	389150	2.75036e+06	1.88939e+06	652612	893617	3.27893e+06	1.3737e+06	5.26757e+06	1.05925e+06	1.48403e+06	2.24727e+06	808100	634190	1.03934e+06	1.97924e+06	1.39748e+06	1.02083e+06
157.049297865901 / 659.5565	383176	666326	244020	503480	381172	643599	733258	664011	118648	182742	148844	199594	318927	179464	242272	127433	590556	777857	98893.1	543449	1.51086e+06	554438	227878	356714	768298	566144	1.67837e+06	923596	581453	790683	552430	609629	207472	155627	1.18706e+06	395610	564226	2.14056e+06	953660	956736	460074	660004	1.16828e+06	81114.4	346035	564363	1.1357e+06	741458	517471
157.054923131233 / 73.35925	86502.9	151936	37972.8	78458.7	55177.4	97412.8	73545.8	141215	33591.3	32322.7	19845.6	39518.4	65599.3	162539	21207.2	345975	95087	175035	184384	168482	287191	68951.6	36239.6	591883	132424	171202	367511	112219	107942	165632	147903	61974.5	30584	343449	374589	57926	112691	495449	293517	1.26232e+06	245253	277543	358960	123037	38665.6	75905.5	193387	123501	72468.8
157.085673035676 / 927.10965	123783	214934	68294.1	152174	125148	135680	219751	181481	48732	79663.8	79641.4	67217.8	147540	374913	86882	317433	130171	130049	208773	186687	349532	157134	85581.9	481098	168192	158648	432302	238312	164392	188870	117019	145616	58242.8	422556	284075	96064.3	172871	655481	272475	1.21261e+06	142881	25240.3	220016	29739.8	45210.8	85498.5	222759	92749.8	57133.7
157.988398905773 / 1539.48355	2.07821e+06	3.05137e+06	1.28156e+06	1.77889e+06	1.74895e+06	2.43873e+06	2.99584e+06	2.71619e+06	801142	392842	711345	1.04877e+06	1.93446e+06	4.63863e+06	1.56915e+06	4.89084e+06	2.52914e+06	2.87905e+06	1.51322e+06	2.37357e+06	6.07844e+06	2.57908e+06	1.21249e+06	7.13051e+06	2.02232e+06	2.47172e+06	6.48162e+06	2.89401e+06	2.522e+06	3.50822e+06	2.30196e+06	2.72896e+06	948424	6.73413e+06	4.79421e+06	1.86919e+06	3.3129e+06	8.99748e+06	3.97937e+06	6.90579e+07	2.14637e+06	2.99382e+06	3.84432e+06	1.23503e+06	1.12097e+06	1.8914e+06	3.50651e+06	2.50343e+06	1.74051e+06
157.987153983144 / 1517.86935	19483	16150.3	0	0	4218.4	0	0	9469.23	0	0	6493.98	0	11596.9	36756.9	2979.59	12427.3	0	12308.4	24657.8	0	12169.4	10626.2	4306.32	266225	0	5886	36591	8402.7	0	0	4314.12	0	1896.55	13749.9	0	6200.64	0	21714.2	0	1.41815e+07	2.92805e+06	2.20554e+06	2.63068e+06	1.3305e+06	861458	1.23065e+06	2.80816e+06	2.12349e+06	1.89108e+06
158.00262836301 / 1592.5544	1.11848e+08	1.49842e+08	3.32507e+07	6.32233e+07	4.92766e+07	1.31221e+08	9.51001e+07	9.28753e+07	4.67662e+07	7.50396e+07	6.5349e+07	5.73031e+07	1.28516e+08	3.19263e+08	8.97557e+07	2.98939e+08	1.32714e+08	1.03181e+08	2.19685e+08	1.32789e+08	3.80632e+08	1.47589e+08	8.91674e+07	5.49277e+08	1.73959e+08	1.669e+08	3.74376e+08	2.22125e+08	1.434e+08	1.8652e+08	1.46057e+08	1.41528e+08	5.50643e+07	3.69152e+08	2.83434e+08	1.02412e+08	1.46083e+08	5.34805e+08	2.04612e+08	1.00943e+09	2.43012e+08	1.62364e+08	5.60276e+07	6.85451e+07	4.90139e+07	8.38785e+07	2.32153e+08	1.65872e+08	1.22189e+08
158.002592669401 / 506.6567	2.95259e+07	4.66287e+07	1.88293e+07	3.28437e+07	2.7027e+07	3.66763e+07	4.60268e+07	5.8121e+07	1.01208e+07	1.86495e+07	1.6905e+07	1.29567e+07	3.42253e+07	9.46431e+07	2.17859e+07	1.05829e+08	3.33553e+07	4.95685e+07	6.9904e+07	3.813e+07	1.21808e+08	3.9745e+07	2.18756e+07	1.65425e+08	2.05778e+07	4.86264e+07	7.2952e+07	6.42449e+07	4.64957e+07	5.27161e+07	3.83243e+07	1.98205e+07	1.1798e+07	5.46534e+07	9.37754e+07	2.77218e+07	4.41617e+07	1.62916e+08	6.99841e+07	3.31142e+08	1.04552e+08	5.76231e+07	1.21914e+08	4.25323e+07	1.79777e+07	3.64391e+07	8.87894e+07	7.1792e+07	4.09657e+07
158.002588908562 / 553.1791	2.38608e+07	5.76656e+07	2.63522e+07	4.02554e+07	3.58029e+07	4.87623e+07	6.68337e+07	6.62401e+07	1.37601e+07	2.51183e+07	2.37081e+07	1.9581e+07	4.27358e+07	1.263e+08	3.05225e+07	1.18116e+08	5.46543e+07	6.45316e+07	7.85784e+07	4.82575e+07	7.06467e+07	5.44886e+07	3.05709e+07	2.23381e+08	6.50282e+07	5.41101e+07	1.45758e+08	8.53613e+07	5.47138e+07	6.40763e+07	5.0856e+07	4.87186e+07	1.64564e+07	1.98665e+08	1.02835e+08	3.48909e+07	1.55306e+07	1.83729e+08	7.6689e+07	4.22441e+08	1.23972e+08	4.68675e+07	1.08755e+08	3.74367e+07	2.69059e+07	4.65173e+07	9.58079e+07	6.85331e+07	4.79452e+07
158.002560507315 / 126.42565	7.40007e+07	7.89572e+07	3.09417e+07	6.76632e+07	4.60377e+07	1.0051e+08	8.94937e+07	8.47212e+07	1.74285e+07	3.19524e+07	3.04065e+07	2.35409e+07	9.76286e+07	1.39189e+08	3.72041e+07	1.65326e+08	6.46933e+07	7.60147e+07	8.16075e+07	6.0765e+07	2.33007e+08	6.79259e+07	3.58245e+07	3.18718e+08	9.11181e+07	7.6156e+07	2.15828e+08	1.40846e+08	7.09097e+07	3.81611e+07	6.38547e+07	6.71466e+07	2.20643e+07	1.95485e+08	1.49936e+08	4.40958e+07	6.14775e+07	3.73481e+08	1.08603e+08	6.00523e+08	1.8968e+08	1.35845e+08	1.58883e+08	6.62603e+07	3.89963e+07	6.64221e+07	1.20586e+08	9.84946e+07	6.19153e+07
158.002576155204 / 715.2832	2.55521e+07	3.6404e+07	1.75681e+07	2.11293e+07	2.30484e+07	3.71499e+07	3.34646e+06	3.33831e+07	1.0629e+07	1.77444e+07	1.75109e+07	1.35768e+07	3.89123e+07	1.0453e+08	2.08389e+07	5.18662e+07	2.98528e+07	4.28396e+07	3.65108e+06	3.22377e+07	8.51992e+07	3.53788e+07	2.04303e+07	2.67298e+08	4.88598e+07	2.09107e+07	8.33834e+07	5.18063e+07	3.58181e+07	4.09208e+07	3.1676e+07	3.19549e+07	1.24141e+07	6.49259e+07	4.47274e+07	2.38942e+07	2.56163e+07	9.39236e+07	3.35225e+07	2.41976e+08	8.89002e+07	2.64686e+07	5.63831e+07	1.96828e+07	1.85683e+07	2.7388e+07	5.52448e+07	3.11197e+07	2.73895e+07
158.00256313883 / 1758.41365	2.59642e+07	3.96569e+07	9.60055e+06	2.07726e+07	2.56836e+07	4.25852e+07	5.29481e+07	4.23079e+07	1.57163e+07	2.53736e+07	1.90693e+07	1.91826e+07	2.05761e+07	6.44391e+06	2.37291e+07	8.94844e+07	3.89283e+07	4.61649e+07	6.52298e+07	4.28665e+07	7.47777e+07	3.63171e+07	2.17215e+07	1.56536e+08	5.17406e+07	4.49923e+07	9.57902e+07	6.57712e+07	4.5158e+07	1.61105e+08	5.69579e+07	2.42417e+07	1.4892e+07	6.3136e+07	8.79174e+07	3.54667e+07	3.68856e+07	1.03992e+08	6.3315e+07	2.84396e+08	4.75897e+07	4.19209e+07	8.81557e+07	2.23988e+07	2.26275e+07	4.15768e+07	7.8684e+07	3.49165e+07	3.67609e+07
158.002555580131 / 642.7856	3.06593e+07	2.24936e+07	1.23968e+07	1.96504e+07	1.65421e+07	2.50451e+07	3.07401e+07	2.88769e+07	7.08045e+06	1.2263e+07	1.26431e+07	9.81214e+06	2.06621e+07	8.2588e+07	1.42432e+07	7.13841e+07	2.89429e+07	3.07109e+07	3.91879e+07	2.65347e+07	9.0769e+07	2.58717e+07	1.42951e+07	2.10264e+08	3.14587e+07	2.66445e+07	6.83982e+07	4.00309e+07	2.70662e+07	3.24896e+07	2.49082e+07	2.48325e+07	8.8007e+06	7.6088e+07	5.08678e+07	1.70685e+07	2.61314e+07	1.11858e+07	3.9343e+07	1.9414e+08	7.33584e+07	2.19521e+07	8.83118e+07	3.54605e+06	1.0987e+07	2.08396e+07	4.35072e+07	4.65534e+07	1.7181e+07
158.002594573296 / 1698.2858	3.18221e+07	2.47727e+07	2.05335e+07	2.23323e+07	2.77176e+07	3.79741e+07	4.66218e+07	6.37843e+07	1.29857e+07	1.74985e+07	1.97361e+07	1.54944e+07	3.29419e+07	9.39452e+07	2.84695e+07	7.56528e+07	4.06638e+07	4.80577e+07	6.0533e+07	3.6394e+07	1.03055e+08	2.87091e+07	2.24667e+07	1.6385e+08	4.80033e+07	3.95693e+07	1.01019e+08	6.63127e+07	3.97491e+07	4.68706e+07	3.60342e+07	4.22999e+07	1.39385e+07	1.45338e+08	7.20852e+07	4.0173e+07	3.82944e+07	1.5916e+08	8.07871e+07	1.77381e+08	6.36698e+07	4.92725e+07	5.79954e+07	3.76369e+07	2.12652e+07	3.65005e+07	7.22713e+07	4.03521e+07	2.59945e+07
158.002562741978 / 1719.5193	3.11168e+07	4.05816e+07	2.42832e+07	2.74311e+07	2.54868e+07	3.57739e+07	4.60534e+07	4.20224e+07	1.22934e+07	1.93034e+07	1.89133e+07	1.48291e+07	3.86117e+07	7.21329e+07	2.22612e+07	1.1265e+08	3.49036e+07	4.43387e+07	5.75822e+07	3.41694e+07	9.88055e+07	3.26803e+07	2.16558e+07	2.36242e+08	4.26947e+07	3.51513e+07	7.97172e+07	5.44163e+07	3.60885e+07	4.52667e+07	3.53039e+07	3.37461e+07	2.09146e+07	9.34728e+07	6.29735e+07	2.48691e+07	3.62112e+07	1.14882e+08	5.39702e+07	1.65606e+08	4.9008e+07	4.65809e+07	8.49134e+06	2.77938e+07	1.41895e+07	3.48189e+07	6.25943e+07	4.72197e+07	3.51245e+07
158.00257097929 / 473.6077	1.20366e+07	2.48006e+07	1.06202e+07	1.78094e+07	1.49366e+07	2.06939e+07	2.80858e+07	2.68418e+07	6.08507e+06	1.10125e+07	1.00133e+07	7.19795e+06	1.35701e+07	5.35058e+07	1.22551e+07	5.22803e+07	2.16014e+07	2.7621e+07	3.71987e+07	1.99142e+07	2.55591e+08	2.29911e+07	1.28727e+07	8.19065e+07	2.80696e+07	2.55599e+07	8.50833e+07	3.46325e+07	2.30135e+07	2.90058e+07	2.14736e+07	2.10096e+07	7.07057e+06	5.38978e+06	4.76449e+07	1.53878e+07	6.91364e+06	8.79367e+07	3.53852e+07	5.81599e+08	8.88036e+07	3.37087e+07	4.75222e+07	1.72873e+07	1.13767e+07	1.99807e+07	4.06353e+07	2.73354e+07	2.1836e+07
158.0025361056 / 348.1666	2.8329e+07	4.08028e+07	1.82913e+07	2.86336e+07	2.46166e+07	3.51596e+07	4.49456e+07	4.29017e+07	1.07312e+07	1.87145e+07	1.88791e+07	1.47206e+07	3.15903e+07	7.93253e+07	2.19995e+07	7.55226e+07	3.437e+07	4.40474e+07	5.74635e+07	3.38568e+07	1.01115e+08	3.76864e+07	2.15559e+07	4.66422e+08	4.39183e+07	3.81119e+07	1.01165e+08	5.64864e+07	3.731e+07	4.5207e+07	3.43873e+07	3.35898e+07	1.31335e+07	9.49946e+07	7.1861e+07	2.51498e+07	3.64798e+07	1.33619e+08	5.36356e+07	2.72082e+08	9.2844e+07	5.53465e+07	7.86727e+07	2.84092e+07	1.88337e+07	3.41122e+07	6.95698e+07	4.78001e+07	3.57478e+07
158.002584640726 / 842.2785	2.54284e+07	3.56953e+07	1.66724e+07	2.55028e+07	2.21631e+07	3.30224e+07	3.90955e+07	3.74476e+07	1.07819e+07	1.75798e+07	1.7229e+07	1.29964e+07	1.33357e+07	7.12777e+07	2.02826e+07	1.0864e+08	3.1038e+07	4.28151e+07	5.29167e+07	3.2262e+07	9.08702e+07	3.56721e+07	2.05739e+07	1.62479e+08	4.26152e+07	3.60565e+07	9.2708e+07	5.32563e+07	3.4281e+07	4.33199e+07	3.2991e+07	3.31131e+07	1.17801e+07	9.37908e+07	6.96507e+07	2.33422e+07	3.58335e+07	1.20196e+08	5.20005e+07	2.40471e+08	6.831e+07	1.48325e+07	5.16017e+07	1.4654e+07	1.3286e+07	2.34098e+07	4.74434e+07	3.31097e+07	2.59923e+07
158.012163789173 / 81.7264	3.94042e+06	5.81624e+06	435886	4.59855e+06	719610	5.24644e+06	6.56866e+06	6.09198e+06	157792	394412	279857	230030	3.91301e+06	1.16253e+07	470251	1.05668e+07	4.64591e+06	1.35536e+06	7.88912e+06	3.85151e+06	1.63545e+07	988225	446082	2.62312e+07	7.20098e+06	5.84924e+06	1.64587e+07	8.86735e+06	5.32017e+06	7.49221e+06	943945	5.02142e+06	207430	1.65464e+07	1.25976e+07	639296	6.74836e+06	2.24482e+07	9.65772e+06	4.50736e+07	1.1587e+07	2.92739e+07	1.37456e+07	1.00841e+07	1.93466e+06	4.84808e+06	9.60254e+06	7.36448e+06	3.10029e+06
158.096125051403 / 69.989	213937	222121	191647	278466	191921	184036	351628	386241	36434.7	229358	246335	150860	239738	1.15352e+06	121769	2.12622e+06	233873	508250	1.26457e+06	291917	1.6391e+06	300606	101636	1.69287e+06	300334	290509	957597	411282	216671	335080	265027	120648	91254.9	1.11983e+06	588865	190304	191572	2.32176e+06	483751	3.40595e+06	93750.1	277827	998115	191547	165468	153707	855514	319853	105039
158.153702236672 / 745.78	1.5555e+07	2.07987e+07	9.71769e+06	1.43994e+07	1.26175e+07	1.74724e+07	1.85492e+07	2.05499e+07	5.89738e+06	1.00242e+07	1.08016e+07	7.42055e+06	1.72994e+07	3.91936e+07	1.20892e+07	3.61097e+07	1.73846e+07	2.18504e+07	2.80508e+07	1.72702e+07	4.54636e+07	1.68321e+07	1.06414e+07	7.26674e+07	2.27951e+07	1.83725e+07	4.86067e+07	2.75081e+07	1.92757e+07	2.23778e+07	1.66957e+07	1.66748e+07	6.68898e+06	4.47197e+07	3.34076e+07	1.30083e+07	1.71229e+07	6.54868e+07	2.62629e+07	1.21878e+08	7.87769e+07	3.3361e+06	4.44483e+07	9.75774e+06	1.51663e+07	1.88217e+07	3.94081e+07	2.57307e+07	1.73491e+07
158.927641571708 / 1527.6171	221790	287718	134895	132977	63301.7	228403	236723	90563.9	41567.5	68446.2	22373.2	68333.1	137153	175738	16771.3	319562	65447.6	130756	44980.8	71170	0	67498.5	33907.4	2.70308e+06	116761	76152.9	58214.3	126049	116587	19723	35659.4	70362.1	19460.7	91327.7	33912.4	85072.4	32507	212952	29455.6	125622	3.03989e+06	3.42598e+06	5.16806e+06	2.15314e+06	1.52087e+06	2.06e+06	4.97144e+06	3.16562e+06	2.34063e+06
158.948422893798 / 81.5959	69353.2	83136.5	3616.74	16539.8	26518.1	20252.5	24900.3	103693	2906.29	39265.8	44671.7	5969.28	84387.9	92256.3	9104.41	169088	47841.2	29081.5	51765.3	61682.1	131853	45717	11115.1	232258	46184.5	70628.4	81356.6	29155.2	40469.9	21023.8	58444	6163.5	2064.22	8579.59	20249.6	8139.82	9529.23	47072.1	4713.24	177810	79334.8	0	222906	41217.3	263673	35057.4	41087.1	171155	90354
158.963754873315 / 1497.44595	2.62698e+07	3.92526e+07	2.00017e+07	2.54981e+07	2.02524e+07	2.97283e+07	3.97847e+07	3.43079e+07	9.2914e+06	1.64082e+07	1.68255e+07	1.30363e+07	2.70603e+07	7.15368e+07	1.9697e+07	6.96001e+07	3.16457e+07	4.24433e+07	4.78996e+07	3.36769e+07	9.35149e+07	3.4076e+07	1.92478e+07	1.37946e+08	3.80998e+07	3.25205e+07	9.18063e+07	5.80068e+07	3.41017e+07	4.35785e+07	3.17704e+07	3.15612e+07	1.26584e+07	7.96462e+07	6.03364e+07	2.29524e+07	3.40903e+07	1.10254e+08	4.77482e+07	1.32911e+08	8.26652e+06	2.30377e+07	4.12846e+07	1.42184e+07	1.24946e+07	2.36085e+07	4.06537e+07	2.90857e+07	2.32509e+07
158.961118871105 / 1613.0914	7.93926e+07	1.15762e+08	5.25798e+07	8.73414e+07	7.49898e+07	1.02527e+08	1.27603e+08	1.22513e+08	3.29225e+07	5.16958e+07	5.51859e+07	4.33434e+07	8.69125e+07	2.32683e+08	6.49315e+07	2.1884e+08	9.97136e+07	1.32327e+08	1.59469e+08	9.16582e+07	2.76741e+08	1.07163e+08	6.42165e+07	4.2384e+08	1.23157e+08	1.13788e+08	2.78044e+08	1.61434e+08	1.08843e+08	1.29232e+08	1.01168e+08	1.013e+08	3.93735e+07	2.72127e+08	2.0514e+08	6.90772e+07	1.06133e+08	3.54753e+08	1.45363e+08	7.16542e+08	1.00237e+07	3.7109e+07	8.91699e+07	3.00647e+07	3.54738e+07	5.05433e+07	1.24832e+08	9.51268e+07	6.72446e+07
158.961041301567 / 38.8369	5.75719e+06	8.77135e+06	4.15795e+06	4.90264e+06	4.4097e+06	7.5638e+06	9.58573e+06	8.69659e+06	2.36706e+06	4.07841e+06	3.9279e+06	3.05933e+06	5.16451e+06	1.62518e+07	4.70889e+06	1.65413e+07	7.41965e+06	9.33451e+06	1.09371e+07	6.74547e+06	1.96068e+07	7.63918e+06	4.55183e+06	3.82427e+07	8.9548e+06	7.8115e+06	1.95908e+07	1.17652e+07	8.08826e+06	9.51847e+06	6.80847e+06	7.62214e+06	2.91344e+06	1.90244e+07	1.44348e+07	5.6618e+06	8.21024e+06	2.74569e+07	1.16976e+07	5.65321e+07	1.94395e+06	4.22472e+06	9.99428e+06	4.0353e+06	3.18386e+06	5.1655e+06	1.14712e+07	6.59561e+06	4.77097e+06
158.961063773084 / 1738.2497	1.12266e+07	1.55453e+07	7.30658e+06	1.11625e+07	9.823e+06	1.3368e+07	1.69447e+07	1.55123e+07	4.06529e+06	6.80304e+06	6.81855e+06	5.39086e+06	1.14409e+07	2.92665e+07	8.45436e+06	2.80672e+07	1.31852e+07	1.66091e+07	2.08205e+07	1.23183e+07	2.80886e+07	1.30852e+07	7.87286e+06	4.95754e+07	1.59248e+07	1.41832e+07	3.63341e+07	2.07799e+07	9.61342e+06	1.63837e+07	1.3093e+07	1.30468e+07	5.00082e+06	3.32527e+07	3.05137e+07	9.49496e+06	1.33089e+07	4.75077e+07	1.99815e+07	8.13252e+07	3.20169e+06	7.12811e+06	1.6312e+07	6.55233e+06	6.90325e+06	9.7876e+06	2.08936e+07	1.27183e+07	1.5465e+07
158.963699594278 / 1388.424	7.19247e+06	1.47847e+07	7.19739e+06	1.02452e+07	8.17007e+06	1.12736e+07	1.38268e+07	1.35557e+07	3.57022e+06	5.71237e+06	6.24164e+06	4.84423e+06	1.03851e+07	2.66068e+07	7.86409e+06	2.79192e+07	1.30438e+07	1.59766e+07	2.07643e+07	1.25442e+07	3.27077e+07	1.2608e+07	7.45217e+06	5.32628e+07	1.50425e+07	1.33788e+07	3.52289e+07	1.96667e+07	1.30423e+07	1.64036e+07	1.2816e+07	1.27349e+07	4.74972e+06	3.08205e+07	2.37962e+07	9.05551e+06	1.24922e+07	4.48042e+07	1.87463e+07	9.27169e+07	6.63725e+06	9.95887e+06	1.92194e+07	6.44905e+06	5.41753e+06	9.47579e+06	1.79911e+07	1.28736e+07	8.84371e+06
158.985890306006 / 1534.9751	1.20838e+07	9.76903e+06	7.86932e+06	1.26961e+07	6.70645e+06	8.63754e+06	1.23294e+07	1.04639e+07	3.03056e+06	7.5436e+06	5.11451e+06	5.96353e+06	8.52568e+06	2.055e+07	6.21354e+06	2.14331e+07	9.3003e+06	1.46901e+07	1.67337e+07	9.09145e+06	2.20955e+07	1.49878e+07	9.08651e+06	2.89809e+07	1.12101e+07	9.24449e+06	2.40634e+07	1.38947e+07	9.60515e+06	1.15811e+07	7.97301e+06	8.8531e+06	3.33498e+06	2.32899e+07	1.71627e+07	6.48544e+06	9.58061e+06	3.50693e+07	1.4099e+07	5.21932e+07	2.45845e+07	8.29588e+06	1.57148e+07	7.4411e+06	2.74639e+06	4.65986e+06	8.45755e+06	4.99738e+06	9.901e+06
158.985857776678 / 1606.6824	4.85832e+06	6.82508e+06	3.31661e+06	5.21733e+06	4.22583e+06	6.10241e+06	9.02084e+06	8.72892e+06	1.85032e+06	2.92178e+06	2.94021e+06	2.48413e+06	5.27354e+06	1.38127e+07	3.92594e+07	1.31086e+07	5.895e+06	7.20325e+06	9.00754e+06	5.68264e+06	1.48924e+07	5.50596e+06	3.93282e+07	2.60841e+07	7.9922e+06	6.50654e+07	1.6457e+07	9.52121e+07	6.70809e+06	7.44585e+06	6.29607e+06	6.16382e+06	2.46807e+06	1.64446e+08	1.03638e+07	4.35831e+06	6.61597e+07	2.11534e+07	9.75457e+06	4.50999e+08	7.43292e+06	9.22652e+06	1.51414e+07	4.21728e+06	4.24696e+06	7.04183e+06	6.9709e+06	1.01115e+07	3.13678e+06
158.985861122636 / 1559.918	5.61495e+06	7.50939e+06	3.61549e+06	5.62019e+06	4.94875e+06	6.8959e+06	8.2119e+06	7.46435e+06	2.1182e+06	3.51198e+06	3.46008e+06	2.6989e+06	6.11754e+06	1.49306e+07	4.46348e+06	1.37065e+07	7.05159e+06	8.67835e+06	1.06923e+07	6.13809e+06	1.72875e+07	6.92241e+06	3.99335e+06	2.9232e+07	8.09334e+06	7.03772e+06	1.87096e+07	1.12263e+07	7.35923e+06	8.79686e+06	6.78294e+06	6.87152e+06	2.69437e+06	1.73333e+07	1.33762e+07	4.8463e+06	6.99714e+06	2.33101e+07	9.89174e+06	1.53261e+08	5.5266e+06	6.14454e+06	1.14075e+07	5.09999e+06	4.00389e+06	6.88044e+06	9.22868e+06	9.12229e+06	7.86316e+06
159.0058966498 / 1781.2193	1.07002e+06	1.3829e+06	608163	1.00876e+06	627377	1.20923e+06	1.01505e+07	9.72687e+06	238481	4.15036e+06	4.02819e+06	302313	1.18768e+06	4.12556e+06	5.15361e+06	2.59235e+06	1.09781e+06	1.03064e+07	1.88498e+06	7.4231e+06	2.27752e+06	7.94079e+06	4.89937e+06	3.92219e+06	9.6646e+06	8.91894e+06	2.2669e+07	1.33381e+07	8.71283e+06	1.02637e+07	8.01075e+06	7.75622e+06	3.05009e+06	4.10841e+06	1.58886e+07	742524	912433	2.85825e+07	1.8246e+06	5.66275e+07	2.24155e+06	4.43933e+06	1.90916e+06	4.10794e+06	3.44418e+06	6.26748e+06	2.16273e+06	9.02918e+06	6.76539e+06
159.005910305929 / 1742.038	8.40997e+06	1.16913e+07	374496	8.4161e+06	7.41865e+06	2.22371e+06	469666	1.31273e+06	214911	5.10119e+06	655916	954053	8.49373e+06	2.20368e+07	6.38186e+06	6.3147e+06	1.97497e+06	1.25324e+07	2.5999e+06	149718	437080	9.80134e+06	5.94773e+06	4.16719e+07	1.1997e+07	1.07357e+07	2.33365e+06	1.56292e+07	1.35803e+06	1.24059e+07	184709	9.89635e+06	3.77412e+06	3.68292e+06	1.96264e+07	878784	1.01381e+07	3.94819e+06	1.96951e+06	6.09695e+07	2.42653e+06	1.20456e+06	1.94749e+06	5.12821e+06	4.35785e+06	7.68112e+06	1.54528e+07	1.07845e+07	8.44456e+06
159.00591467665 / 1703.87435	1.3257e+07	1.82202e+07	8.44171e+06	1.29752e+07	1.11206e+07	1.55653e+07	1.48772e+06	1.29604e+06	480776	920920	7.90273e+06	475656	1.32572e+07	3.36171e+07	1.90605e+06	3.21554e+07	1.10116e+06	1.86609e+07	2.4298e+07	2.3405e+06	4.00652e+07	1.49956e+07	9.17578e+06	6.36141e+07	1.81137e+07	1.41297e+06	7.06392e+06	1.49528e+06	1.68185e+07	1.88072e+07	1.48294e+07	1.02088e+06	5.86049e+06	5.88505e+06	2.87886e+07	708509	1.53805e+06	8.09028e+06	2.32007e+07	8.36858e+07	3.07565e+06	7.89839e+06	1.8064e+07	7.27827e+06	6.02748e+06	1.11411e+07	2.27503e+07	1.63138e+07	1.24011e+07
159.005907563595 / 1798.8217	3.66648e+06	5.10887e+06	2.41185e+06	3.69867e+06	3.22035e+06	4.30891e+06	870353	898648	1.28366e+06	2.20302e+06	422276	1.73593e+06	3.58215e+06	9.56086e+06	2.80542e+06	9.29708e+06	4.24648e+06	5.46354e+06	6.79365e+06	779501	1.14866e+07	4.29481e+06	2.60762e+06	1.88647e+07	5.12647e+06	4.72844e+06	1.64372e+06	1.57043e+06	4.64607e+06	5.42093e+06	857131	4.26314e+06	1.60217e+06	1.09676e+07	8.41143e+06	3.1e+06	4.39152e+06	1.55567e+07	6.50654e+06	4.59891e+06	1.2171e+06	2.36526e+06	5.26005e+06	2.03909e+06	1.83184e+06	3.28949e+06	6.57405e+06	4.76167e+06	3.65429e+06
159.005898079095 / 1723.0538	1.115e+07	957369	7.33903e+06	1.07379e+07	1.21736e+06	1.30671e+07	1.64084e+07	1.51453e+07	3.99176e+06	6.5386e+06	6.84289e+06	5.24943e+06	1.10145e+07	4.69684e+06	8.37473e+06	2.72897e+07	1.2771e+07	1.59976e+07	1.99759e+07	357392	2.38257e+06	1.28272e+07	7.80637e+06	1.38681e+06	1.54119e+07	1.19018e+06	3.48629e+07	2.01284e+07	1.36861e+07	1.64811e+07	1.67555e+06	219427	4.77737e+06	3.29471e+07	2.50611e+07	9.23762e+06	1.3015e+07	4.76199e+07	2.01203e+07	1.19665e+07	3.34626e+06	6.84635e+06	412373	6.24489e+06	5.33455e+06	9.71245e+06	2.99788e+06	1.37515e+07	1.06362e+07
159.005877465052 / 1766.99475	8.34115e+06	1.13132e+07	5.34763e+06	8.18087e+06	7.18696e+06	9.74328e+06	1.45156e+06	1.14843e+07	3.04861e+06	1.00914e+06	4.99481e+06	3.88796e+06	8.30912e+06	2.15447e+07	1.33271e+06	2.0668e+07	9.77905e+06	1.2229e+07	1.50974e+07	9.08347e+06	2.51819e+07	9.77626e+06	5.74393e+06	4.10544e+07	1.78959e+06	1.04376e+07	3.05088e+06	1.5581e+07	986642	3.28706e+06	9.59636e+06	9.52715e+06	3.62745e+06	2.44769e+07	1.86923e+07	7.00836e+06	9.98324e+06	3.4607e+07	1.47399e+07	6.63029e+07	3.19873e+06	5.22043e+06	1.22025e+07	4.98101e+06	4.13855e+06	7.45414e+06	1.48075e+07	1.07189e+07	8.02511e+06
159.00592135876 / 1678.4884	1.80192e+07	2.59785e+07	925213	1.8673e+07	1.59576e+07	2.21968e+07	1.70842e+06	2.56451e+07	7.05308e+06	1.09266e+07	907441	9.11541e+06	1.93728e+07	3.3485e+06	1.40852e+07	4.50663e+07	920429	2.71325e+07	3.51387e+07	2.07334e+07	5.84365e+07	2.16263e+07	1.32077e+07	1.00998e+07	1.64003e+06	2.26605e+07	6.04688e+07	3.48884e+07	2.44895e+07	2.75441e+07	2.15409e+07	2.12652e+07	8.21654e+06	5.5314e+07	4.12871e+07	1.55457e+07	1.49672e+06	7.76085e+07	3.3387e+07	9.06747e+06	3.80944e+06	1.05269e+07	3.34332e+06	9.89151e+06	8.48567e+06	1.63099e+07	2.89247e+06	2.2297e+07	1.74915e+07
159.005895820322 / 1754.7424	9.8272e+06	1.30037e+07	6.17597e+06	9.46247e+06	8.32703e+06	1.14343e+07	1.38092e+07	1.31906e+07	3.50018e+06	5.60859e+06	5.74401e+06	4.4862e+06	9.56381e+06	2.45512e+07	7.12813e+06	2.37297e+07	1.09063e+07	2.99486e+06	1.71755e+07	220810	2.94301e+07	1.10703e+07	6.70615e+06	4.95685e+06	1.34377e+07	1.20819e+07	3.03028e+07	2.56365e+06	1.21028e+07	1.38368e+07	1.12565e+07	1.04571e+06	4.23327e+06	2.80121e+07	1.46977e+06	8.00123e+06	1.14365e+07	3.97195e+07	1.70621e+07	7.45631e+07	2.80636e+06	6.07556e+06	1.38501e+07	5.618e+06	4.92825e+06	8.62776e+06	1.59938e+06	1.21755e+07	9.49789e+06
159.005905963287 / 1670.22535	1.93686e+07	2.64883e+07	1.24814e+07	1.93197e+07	1.66778e+07	2.3234e+07	2.77262e+07	2.68488e+07	7.28497e+06	1.13341e+07	1.20047e+07	9.3045e+06	2.03911e+07	4.89998e+07	1.46514e+07	4.8846e+07	2.27259e+07	2.86765e+07	3.67651e+07	2.12647e+07	5.98525e+07	2.27025e+07	1.35223e+07	9.10248e+07	2.72029e+07	2.42389e+07	6.40176e+07	3.5537e+07	2.54861e+07	2.91493e+07	2.29447e+07	1.28293e+06	8.76037e+06	5.75352e+07	4.38796e+07	1.6066e+07	2.33594e+07	8.20144e+07	3.46941e+07	1.05708e+08	2.87457e+06	1.02952e+07	2.40902e+07	1.0018e+07	8.5734e+06	1.65291e+07	3.23191e+07	2.30391e+07	1.75374e+07
159.005903331114 / 37.0423	9.46767e+06	1.35418e+07	6.17149e+06	9.17545e+06	8.04636e+06	1.08324e+07	1.28044e+07	1.27687e+07	3.59371e+06	684107	730623	4.67198e+06	1.19904e+07	2.40158e+07	7.13161e+06	2.66668e+07	1.05175e+07	1.22514e+07	1.76683e+07	1.15873e+07	2.6583e+07	1.13566e+07	6.62291e+06	4.47652e+07	1.22091e+07	1.08153e+07	2.69876e+07	1.56016e+07	1.16377e+07	1.26722e+07	1.04992e+07	1.01116e+07	3.95345e+06	2.36369e+07	1.77454e+07	8.11354e+06	9.90221e+06	3.6761e+07	1.47574e+07	6.83085e+07	1.07477e+07	4.90555e+06	1.1638e+07	4.54575e+06	905522	8.93392e+06	1.68065e+07	1.21441e+07	1.7737e+06
159.012998797536 / 85.97795	94510	121677	70058.8	80542.5	60223.1	82915.6	251663	118926	30618.1	61024.5	45218.6	35639.4	69060.8	199433	71730.6	240818	72218.2	127768	160292	125489	616599	191190	72842.3	464870	276152	119720	644985	311037	123610	301276	96983.1	92745.1	35311.7	624963	447212	47430.8	257936	864963	351512	1.85901e+06	407784	1.35856e+06	176434	522526	98998.6	80062.4	192830	126664	80589
159.016762318517 / 1580.412	8.07606e+06	784547	5.18342e+06	8.30645e+06	7.32088e+06	573474	1.32671e+07	1.22233e+07	3.51323e+06	6.37831e+06	6.48573e+06	5.127e+06	1.02443e+07	2.42558e+07	7.0178e+06	2.35333e+07	1.06587e+07	1.41924e+07	1.94376e+07	1.28507e+07	1.49468e+06	1.5541e+07	7.67455e+06	3.7818e+06	1.58914e+07	1.11371e+07	3.00178e+07	1.62546e+07	9.96535e+06	1.38257e+07	8.81016e+06	1.02175e+07	4.15209e+06	3.25867e+07	2.14917e+07	7.98498e+06	1.22073e+07	3.84964e+07	1.65627e+07	2.79166e+08	4.19642e+06	6.49044e+06	1.10256e+07	4.18853e+06	6.04983e+06	7.26722e+06	1.3986e+07	1.06977e+07	1.276e+07
159.016816958861 / 1523.85485	1.12711e+06	1.87188e+06	843303	943895	821039	1.32767e+06	1.33424e+06	1.28925e+06	334712	576396	487684	405465	928669	2.38893e+06	661008	2.16173e+06	946608	1.10782e+06	1.57141e+06	871892	2.41361e+06	935626	647125	1.06546e+07	1.08937e+06	927167	2.65138e+06	1.40458e+06	936253	1.17337e+06	857129	826110	345636	2.45141e+06	1.73396e+06	684855	918387	3.13285e+06	1.30387e+06	2.18783e+07	1.32995e+07	4.30307e+07	6.88706e+07	3.02615e+07	2.00771e+07	3.42193e+07	6.81752e+07	4.95273e+07	3.80589e+07
159.049963507065 / 58.6026	406581	629865	425396	366621	367386	532780	522839	449512	233577	514182	502259	231583	667917	956264	506014	9.21409e+06	585952	488568	511256	516712	6.31111e+06	629267	297043	550713	364219	445863	691657	701580	321139	254191	334965	328489	159203	855917	582770	414836	218458	986626	275808	1.1207e+07	516063	771467	1.58809e+06	617468	310989	219820	482294	393477	531231
159.050549354117 / 72.6099	114686	152457	47297.5	289399	94769.1	83588	119473	188804	29297.6	46217.3	117078	33188.2	70669.1	416100	131202	687970	127341	134132	199812	92249	613628	168048	50935.1	411541	204466	90120.2	329680	251725	283035	182038	68818.6	129790	75905	450278	958421	112385	334436	442579	223274	1.30066e+06	192446	241372	333910	160997	70823	187918	276254	249211	171063
159.051438445904 / 895.0209	119287	146253	74835.5	101456	77649	96424.8	141139	136826	36853.6	69897.8	63560.5	49193.7	116079	326600	66122.8	339163	130653	177334	163216	104275	222674	102091	79111.5	669020	137761	119608	357720	124855	128625	105889	114615	79723.4	34060	320584	240063	83080.9	101808	413274	191486	756490	4.53434e+06	0	438743	11514.7	182734	262208	535968	375412	393051
159.157058693703 / 745.7278	1.24061e+06	1.64985e+06	727896	1.13373e+06	999564	1.37235e+06	1.64954e+06	1.65208e+06	448495	824956	829418	555389	1.32717e+06	3.42336e+06	983319	3.13968e+06	1.3335e+06	1.69738e+06	2.13913e+06	1.34133e+06	3.86642e+06	1.28745e+06	805185	5.17778e+06	1.92146e+06	1.45521e+06	3.8581e+06	2.32537e+06	1.65866e+06	1.75817e+06	1.2994e+06	1.46853e+06	546792	3.79783e+06	2.61475e+06	1.02804e+06	1.29385e+06	5.04403e+06	2.04586e+06	1.06602e+07	7.27832e+06	29237.1	4.00679e+06	856570	1.41535e+06	1.69341e+06	3.57185e+06	2.23093e+06	1.36322e+06
159.596019313239 / 1228.57335	0	222891	87537.4	27916.8	4533.72	5926.04	33427.2	27536	24733.8	9158.84	13320.9	2863.84	0	12352.5	43428	103702	5763.42	0	0	24372.5	314725	46946.9	19234.5	449725	0	0	0	9939.09	10485.7	6247.59	29942	5653.73	9954.52	14587.9	20336.7	13959.1	0	99033.5	100569	37497.6	1.82258e+06	134098	2.74071e+06	464799	278289	670201	1.29746e+06	2.01824e+06	1.31368e+06
159.608503721348 / 1105.6212	5133.27	0	12282.4	0	13836.2	6160.67	0	0	0	3102.7	3194.71	0	7155.68	0	4248.18	0	152520	119729	269257	5309.48	128969	52371.4	4722.06	842417	0	28980.2	0	8108.55	0	0	32837.5	13235.1	3820.22	24170.1	0	5331.89	6718.82	0	0	0	115913	0	24580.7	18728.2	97452.7	0	858376	39864.3	93506.2
159.935403635505 / 1516.711	4871.6	0	2403.52	0	0	0	7039.21	0	0	0	0	2515.11	0	0	0	0	0	0	0	0	0	0	0	351067	0	0	0	0	0	0	0	0	0	0	0	0	0	0	0	345889	0	176065	412390	162003	116564	241015	372182	301879	188569
159.968874006251 / 89.0623	491263	926712	225201	689717	541409	664389	1.07177e+06	1.08886e+06	78290.6	188621	111960	114923	565549	1.65357e+06	205711	1.4125e+06	728628	950101	1.05586e+06	475507	1.87345e+06	669768	221035	4.7582e+06	1.08694e+06	945863	2.22194e+06	1.41429e+06	789237	1.04187e+06	680385	643788	110853	1.6685e+06	1.49754e+06	317496	795662	2.61967e+06	1.31611e+06	6.34469e+06	386867	596017	1.31819e+06	406466	265569	824094	1.57215e+06	976179	1.17246e+06
159.984163105882 / 1516.08765	8017.21	9604.29	2856.89	9201.99	0	5193.58	16291.4	15394.5	0	3093.87	3740.59	0	0	0	10800.8	20684.5	0	0	9229.97	0	0	6643.78	8328.18	236469	14363.4	5829.23	30876.9	0	0	0	11809.5	8052.27	3825.94	0	28183.4	0	0	45700	7783.84	244045	698811	685230	715726	370984	215211	430097	692680	571423	494444
160.017746736815 / 1518.7115	47426.8	40725.6	10035.3	29889.9	4959.41	33270	58271.7	49032.3	4225.03	27471.1	12815.5	11891.2	16981.2	66606	30911.2	189240	12252.5	17786.8	36464.9	9284.07	16813	8220.84	7377.82	745732	19605.1	12194.9	51042.8	21096.5	10174.8	25642.6	79482.2	34001.3	16859.3	40615.7	39912.8	31366.4	5005.37	24368.3	7845.2	244185	1.58615e+06	5.48708e+06	8.42219e+06	3.82014e+06	2.61326e+06	4.25183e+06	8.7384e+06	6.32618e+06	4.81038e+06
160.075480880937 / 68.7746	1.20433e+07	3.64986e+07	7.41892e+06	8.08762e+06	2.02852e+07	2.48196e+07	1.73919e+07	1.6186e+07	2.41451e+06	2.35157e+07	1.79701e+06	5.35803e+06	5.38546e+06	1.51277e+07	6.57639e+06	9.75038e+06	1.28476e+07	3.28192e+07	2.81386e+07	1.35301e+07	9.64165e+06	3.45295e+07	4.71616e+06	3.5692e+07	8.25362e+06	2.91311e+06	6.27678e+06	8.53043e+06	5.76234e+06	2.29331e+06	3.65908e+06	1.07344e+07	765662	1.13136e+07	1.09759e+07	5.87823e+06	1.88952e+06	1.40442e+07	4.01774e+06	1.23786e+07	1.31225e+07	16542	3.52913e+07	188756	2.07255e+06	2.04977e+06	3.34101e+07	5.25777e+06	2.15128e+06
160.075403953481 / 104.2598	889419	7.89128e+06	1.69617e+06	932939	2.45831e+06	4.82e+06	3.54246e+06	2.71295e+06	595895	4.28478e+06	538466	1.08851e+06	1.23823e+06	3.38509e+06	1.428e+06	1.87363e+06	2.55912e+06	3.01296e+06	5.12164e+06	3.00806e+06	2.11433e+06	7.09046e+06	963282	6.70343e+06	1.53215e+06	708271	1.06626e+06	1.92128e+06	1.263e+06	542529	850209	1.92455e+06	158649	2.32368e+06	2.07306e+06	1.0769e+06	387921	2.67687e+06	738549	1.79695e+06	3.10905e+06	23874.8	6.7285e+06	2.07959e+06	480181	452692	5.75948e+06	1.21957e+06	832948
160.088027316909 / 1070.42455	3.78448e+06	5.3044e+06	2.54482e+06	2.95251e+06	2.44781e+06	3.759e+06	4.26944e+06	3.60313e+06	1.13579e+06	1.6849e+06	1.52335e+06	1.43782e+06	2.64952e+06	7.35179e+06	2.00909e+06	6.11833e+06	3.07287e+06	3.55863e+06	3.81595e+06	2.41576e+06	6.58394e+06	2.82501e+06	2.03151e+06	2.48175e+07	3.07249e+06	3.08621e+06	7.57238e+06	3.30834e+06	2.90671e+06	2.93233e+06	2.7351e+06	1.94694e+06	696851	6.66629e+06	5.23851e+06	2.33596e+06	2.12706e+06	8.05888e+06	3.69991e+06	1.06631e+07	4.78817e+07	1.55821e+06	2.25163e+07	1.02037e+07	7.47224e+06	1.2473e+07	2.42263e+07	1.79301e+07	1.3946e+07
160.093642119365 / 746.14595	179322	265598	102608	199593	164046	233137	298703	209770	67007.1	110564	114322	44871	190190	635558	121654	512566	240446	408180	385615	299638	731742	191766	139068	916415	320023	236311	674272	345729	291730	237707	280145	243263	64863.4	640608	468727	195559	237363	883708	284264	1.82679e+06	2.87759e+06	57636.5	865776	201359	293400	341496	639020	251596	201687
160.589683527612 / 1070.5441	551213	786625	387293	416609	300450	521610	599528	594497	157196	233926	230053	191205	351654	1.09468e+06	299482	867079	449257	480283	445868	297368	903059	402772	299797	3.87792e+06	399752	423158	1.1869e+06	457888	409991	431059	410974	258287	88215.3	1.04068e+06	695623	376667	253904	1.01101e+06	592488	451708	7.76692e+06	70057.4	3.51982e+06	1.53154e+06	1.09666e+06	1.94667e+06	3.87254e+06	2.71503e+06	2.05475e+06
160.616367507053 / 1177.6893	61346.5	20463.9	0	0	3961.46	0	0	0	6251.98	2961.71	0	4472.12	5362.13	11102.6	16049.3	20269.9	364206	467187	907626	4630.55	1.3609e+06	162180	0	4.139e+06	7534.84	0	13616.6	0	5683.97	7593.92	194619	115532	34370.6	326118	123986	31468.1	34299.1	0	6876.12	0	196930	0	51730.1	14554.7	443873	165784	6.02824e+06	72356.4	549058
160.938483577742 / 85.6955	0	0	5648.39	0	0	0	0	0	24289.8	5859.83	33190.9	15100.3	0	10175.8	11654.5	5998.82	0	0	0	0	12956.5	0	7146.96	10627.5	3315.08	0	7308.36	0	0	0	0	0	21322.1	0	5265.87	1821.1	0	0	0	0	7965.63	0	13280.7	0	4006.02	0	0	4588.59	4738.88
160.964054402076 / 38.64085	910577	1.23497e+06	373660	984304	509553	1.01909e+06	1.3711e+06	1.28089e+06	338400	597411	624266	429385	952175	2.30104e+06	633683	2.00982e+06	694631	1.09528e+06	1.60855e+06	996686	2.81799e+06	1.14546e+06	324518	4.43232e+06	921174	1.03535e+06	2.63234e+06	1.66168e+06	1.09861e+06	1.38376e+06	873131	1.04547e+06	404785	2.86908e+06	1.98687e+06	701000	1.00864e+06	3.66781e+06	1.58819e+06	7.50294e+06	672106	1.56941e+06	2.43799e+06	810231	614730	1.07834e+06	2.01796e+06	1.49352e+06	940144
160.963996261929 / 11.45825	805440	1.04292e+06	446797	851642	670085	892018	1.12596e+06	1.08104e+06	292517	494328	523393	348569	775178	1.91077e+06	522012	1.74289e+06	848212	912931	1.35364e+06	836204	2.42771e+06	1.01106e+06	514007	3.397e+06	1.08996e+06	890562	2.29206e+06	1.39962e+06	934110	1.15498e+06	708431	891750	294267	2.52493e+06	1.69911e+06	575446	875046	3.06733e+06	1.29171e+06	6.14416e+06	516249	1.25326e+06	2.012e+06	636241	512594	920521	1.7097e+06	1.29723e+06	837108
160.981793462773 / 1488.18915	1.34615e+07	1.82961e+07	8.84852e+06	7.18117e+06	8.53728e+06	1.21875e+07	1.60365e+07	1.20841e+07	3.69216e+06	6.07042e+06	5.93876e+06	5.9105e+06	1.19252e+07	1.93355e+07	9.99769e+06	1.99569e+07	8.11725e+06	2.15908e+07	2.6117e+07	1.46848e+07	3.83917e+07	1.42682e+07	9.04193e+06	4.51487e+07	1.89391e+07	1.51537e+07	4.32804e+07	2.42066e+07	1.28296e+07	1.80653e+07	1.32498e+07	1.61112e+07	6.5238e+06	3.45772e+07	3.0261e+07	1.14915e+07	1.14786e+07	5.09411e+07	1.84462e+07	4.94601e+07	4.33713e+06	1.06877e+07	1.39767e+07	8.00733e+06	3.57057e+06	6.61011e+06	1.06445e+07	8.69934e+06	6.12833e+06
160.981804528094 / 1511.94275	1.75326e+06	2.65737e+06	1.20151e+06	1.44934e+06	1.47837e+06	1.80927e+06	2.30093e+06	2.14101e+06	611887	906566	914031	689276	1.47823e+06	3.35385e+06	1.04534e+06	3.4272e+06	1.53927e+06	2.11583e+06	2.64542e+06	1.52585e+06	4.47037e+06	1.6411e+06	1.01321e+06	1.00715e+07	1.9901e+06	1.91982e+06	4.18571e+06	2.35665e+06	1.58385e+06	1.98221e+06	1.66636e+06	1.50943e+06	577782	4.31705e+06	3.30277e+06	1.12041e+06	1.76117e+06	5.75185e+06	2.63683e+06	6.50757e+06	1.39039e+06	1.87726e+07	5.90736e+06	1.29961e+07	1.44271e+06	631937	4.97558e+06	3.81975e+06	2.31927e+06
160.981775421509 / 1432.1967	6.25725e+06	1.58603e+06	4.09516e+06	5.86082e+06	4.4282e+06	6.23934e+06	5.94051e+06	7.3221e+06	2.04529e+06	3.63325e+06	3.58817e+06	2.83743e+06	6.4572e+06	1.54679e+07	4.86269e+06	1.48718e+07	7.25118e+06	9.24698e+06	1.19347e+07	7.41912e+06	2.02337e+07	7.93377e+06	4.73247e+06	2.63517e+07	9.65885e+06	8.48708e+06	2.21007e+07	1.2283e+07	8.33183e+06	1.0257e+07	7.78716e+06	7.48237e+06	2.88416e+06	2.05266e+07	1.54541e+07	5.63464e+06	7.86391e+06	2.73289e+07	1.13077e+07	5.18093e+07	4.7749e+06	5.06013e+06	1.06293e+07	3.70238e+06	3.03884e+06	5.55429e+06	1.02786e+07	7.32497e+06	5.70947e+06
160.981783282028 / 1445.2316	8.00213e+06	1.14006e+07	5.17206e+06	7.24375e+06	5.54377e+06	7.71507e+06	9.56088e+06	9.00592e+06	2.62617e+06	4.43792e+06	4.44815e+06	3.5053e+06	7.97074e+06	2.30918e+07	5.96567e+06	1.23031e+07	8.84225e+06	1.16228e+07	1.50439e+07	9.39314e+06	2.58862e+07	9.78718e+06	6.02714e+06	9.56742e+06	1.22295e+07	1.03678e+07	2.6291e+07	1.53355e+07	1.02383e+07	1.26085e+07	9.26955e+06	9.3316e+06	3.72274e+06	2.57153e+07	1.90386e+07	6.91569e+06	1.02576e+07	3.28913e+07	1.40839e+07	6.6338e+07	2.90865e+06	7.40598e+06	1.8804e+07	4.88916e+06	4.9811e+06	7.0571e+06	1.3444e+07	9.77264e+06	7.04898e+06
160.981783559655 / 1407.4217	4.48331e+06	6.77255e+06	3.09851e+06	4.43127e+06	3.30526e+06	4.41292e+06	6.00812e+06	5.80828e+06	1.4468e+06	2.51101e+06	2.58389e+06	1.98812e+06	4.72633e+06	1.13685e+07	3.58386e+06	1.10316e+07	5.6892e+06	7.25292e+06	9.02383e+06	5.57874e+06	1.50666e+07	5.8823e+06	3.60351e+06	6.1711e+06	6.97825e+06	6.12326e+06	1.60353e+07	8.98246e+06	6.42777e+06	7.41871e+06	5.59687e+06	5.7821e+06	2.2787e+06	1.52961e+07	1.09672e+07	4.28785e+06	5.99264e+06	2.01623e+07	8.24099e+06	4.16611e+07	2.20929e+06	3.70521e+06	7.44202e+06	2.68644e+06	2.19819e+06	4.03312e+06	7.56032e+06	5.57082e+06	4.07232e+06
161.005492123276 / 1581.0311	163446	327919	128243	198185	188465	285045	311401	330364	91168.2	150878	106691	103927	237450	581113	192056	577001	262951	423734	534415	251233	839864	342048	162784	1.16673e+06	1.50026e+07	331030	941718	460368	340115	480909	277736	244650	116889	3.30117e+07	593680	200928	1.35342e+07	1.35317e+06	570742	8.5975e+07	1.89296e+07	1.26114e+07	1.54003e+07	4.46945e+06	2.9664e+06	2.67899e+06	1.95465e+07	4.53527e+06	1.33039e+06
161.013951947897 / 1523.0518	312552	523338	219663	352717	297329	358734	502181	415115	126218	235425	178210	144624	317056	782817	228086	641074	366289	389158	488133	308072	813697	368999	205028	2.33083e+06	364756	337085	871041	583978	358157	456261	336074	279791	124090	792824	666949	263775	277275	1.13096e+06	486294	2.51373e+06	5.24884e+06	1.96739e+07	3.13769e+07	1.42929e+07	9.06723e+06	1.57608e+07	3.12887e+07	2.25895e+07	1.7297e+07
161.049948089397 / 1574.41185	2.64353e+07	3.70207e+07	8.34176e+06	2.74447e+07	2.29338e+07	3.38057e+07	3.99007e+07	3.9267e+07	1.12288e+07	1.76918e+07	1.70193e+07	1.35564e+07	1.26386e+07	7.3556e+07	2.1192e+07	7.2597e+07	3.30883e+07	4.24945e+07	5.16401e+07	1.3743e+07	9.01412e+07	3.40328e+07	2.00338e+07	1.33034e+08	4.01641e+07	3.57216e+07	4.0514e+07	5.32629e+07	1.57157e+07	4.17643e+07	3.33094e+07	3.29542e+07	1.28013e+07	8.74797e+07	6.69782e+07	2.40775e+07	3.50153e+07	5.47775e+07	5.30014e+07	2.05294e+08	5.04368e+07	3.33868e+07	5.1382e+07	1.84737e+07	1.52615e+07	2.54896e+07	5.09651e+07	3.5009e+07	2.81479e+07
161.049846696994 / 1763.9935	855029	1.85717e+06	912230	1.38574e+06	1.22155e+06	1.69496e+06	2.12e+06	1.91957e+06	606706	852249	749438	682515	1.23914e+06	311945	1.21089e+06	2.61174e+06	1.38068e+06	2.059e+06	2.59375e+06	1.49154e+06	4.35859e+06	1.62393e+06	813465	8.50747e+06	1.99074e+06	1.72805e+06	4.48324e+06	2.7118e+06	2.41954e+06	2.16772e+06	1.58798e+06	2.16617e+06	593847	3.07887e+06	3.61015e+06	684242	1.67881e+06	5.89675e+06	2.48335e+06	1.05494e+07	2.4462e+06	2.2883e+06	3.81493e+06	1.32052e+06	994668	1.30887e+06	2.19623e+06	2.30141e+06	1.48135e+06
161.049853281937 / 1664.04225	4.35431e+06	5.85642e+06	2.87701e+06	4.28323e+06	3.70279e+06	5.2422e+06	5.38964e+06	6.02239e+06	1.80348e+06	2.64341e+06	2.7505e+06	2.00743e+06	3.8518e+06	7.65824e+06	2.56346e+06	9.51904e+06	2.49943e+06	6.2476e+06	4.37838e+06	3.86826e+06	1.27694e+07	5.32266e+06	3.19236e+06	1.9997e+07	6.71165e+06	5.04309e+06	1.4712e+07	8.22366e+06	5.64825e+06	6.97998e+06	5.40914e+06	5.22056e+06	1.96081e+06	1.26506e+07	9.9194e+06	4.33278e+06	5.35456e+06	1.88384e+07	8.08782e+06	1.59748e+07	7.80622e+06	6.13952e+06	9.10119e+06	3.36301e+06	2.36241e+06	4.26568e+06	8.71747e+06	5.54773e+06	3.86305e+06
161.049837796058 / 1686.487	3.60254e+06	5.28436e+06	2.52279e+06	3.69143e+06	3.17114e+06	4.52624e+06	5.22525e+06	5.45194e+06	1.64979e+06	2.34998e+06	2.21588e+06	1.90959e+06	2.79533e+06	7.4503e+06	2.02121e+06	9.63843e+06	2.09639e+06	5.91491e+06	5.52555e+06	4.29643e+06	1.30562e+07	4.68991e+06	2.77123e+06	2.73092e+07	5.61639e+06	4.72228e+06	1.27217e+07	7.58798e+06	6.01983e+06	6.06837e+06	4.70209e+06	4.72216e+06	1.75082e+06	1.24064e+07	9.1044e+06	3.53207e+06	4.67185e+06	1.61173e+07	7.00178e+06	2.0335e+07	6.94523e+06	5.37154e+06	8.67117e+06	3.01266e+06	2.1851e+06	3.82451e+06	8.08859e+06	5.47968e+06	3.66016e+06
161.049843841521 / 36.3191	849027	1.1648e+06	461070	926874	763910	960605	1.3205e+06	1.21571e+06	288311	555438	576158	433853	892802	2.20902e+06	602534	1.86642e+06	1.14861e+06	1.0374e+06	1.53103e+06	937023	2.68026e+06	1.05997e+06	576346	4.31982e+06	1.17119e+06	997211	2.48223e+06	1.56008e+06	1.01951e+06	1.32354e+06	822395	985255	374535	2.74415e+06	1.90586e+06	660053	970276	3.44357e+06	1.51345e+06	7.28306e+06	662154	1.56683e+06	2.43563e+06	782621	542864	1.0282e+06	1.9651e+06	1.4221e+06	907867
161.064456449491 / 1109.0451	126957	178300	90186.3	57836.3	72754.8	164890	143411	157882	28745	36321.7	40882.6	31088.6	83323.7	304124	56708.6	216060	112528	70759.8	114418	80014.3	115277	99929.4	75612.9	2.32537e+06	49468.2	122912	253835	108000	91878.5	68703.4	98149.9	35722	16546.1	220893	115969	156606	81662.9	320867	93747.8	332582	6.62659e+06	108818	2.06148e+06	821037	690765	1.21785e+06	2.19421e+06	1.79624e+06	1.42344e+06
161.07882562003 / 68.6094	991941	3.30011e+06	444435	506069	2.08502e+06	2.20886e+06	1.40011e+06	1.33172e+06	118229	1.6609e+06	82268.7	376660	461991	1.06867e+06	260101	672650	934679	3.07618e+06	2.34514e+06	1.18456e+06	725540	3.17599e+06	305084	3.23636e+06	638029	162673	336185	505766	264033	52730.1	351451	626870	21432.6	823234	721299	359161	87625.3	1.11882e+06	322259	1.06617e+06	744482	404285	3.8311e+06	203679	59180.3	63347.2	2.36739e+06	284687	0
161.07869828169 / 104.0226	536992	855516	124260	547639	478776	577900	779509	729631	40410.8	396147	37609.7	100404	66941.8	223953	89146.6	1.13395e+06	544376	673332	850879	211518	110346	605494	321178	452925	95284.8	533615	1.43839e+06	114195	70007.6	648371	532498	121720	201025	1.37496e+06	151903	398367	567967	1.96681e+06	874012	4.00261e+06	493642	728087	1.25926e+06	419064	310779	581271	1.09337e+06	773939	522865
161.969204139003 / 88.69325	162471	213117	60024.1	140004	128764	158791	242611	206178	20397.4	47983.4	35028.3	30297.7	129913	379918	70166.5	362041	178711	251012	301242	132769	526342	181252	67155.3	190259	231669	205264	576950	294482	216350	237862	177842	175310	28795.1	617763	418466	97730.7	214319	721328	310050	1.6949e+06	371148	161149	421510	58971.6	69228.5	151984	383671	249501	146614
161.995060854574 / 1560.00255	576856	777436	402933	649429	513870	800000	931959	957986	221220	387663	382049	276839	546907	1.67227e+06	512483	1.81876e+06	762374	1.02169e+06	1.3126e+06	689420	1.90115e+06	720257	441555	3.10864e+06	841155	737089	2.11089e+06	1.30922e+06	935302	1.07932e+06	734106	841824	329151	1.98986e+06	1.46083e+06	545813	784553	2.80401e+06	1.20715e+06	3.68725e+06	1.28372e+06	1.38419e+06	2.08992e+06	479589	463292	671627	1.23819e+06	748852	551557
162.014867716999 / 1517.2763	7931.78	10031	8122.76	0	7455.96	18821.3	0	0	1530.36	0	3394.03	2878.96	0	0	7059.27	19989.4	0	0	19068.5	10275.9	0	0	3453.7	50677.7	6163.96	0	18567.5	9009.23	5062.65	7938.6	4349.29	5821.3	0	32460.3	0	0	0	0	8763.39	234911	373256	1.58771e+06	2.42787e+06	1.21747e+06	773416	1.35282e+06	2.59126e+06	1.89602e+06	1.4343e+06
162.03386079719 / 74.78595	481330	649077	188228	488446	307892	505358	694423	660397	28894.6	105546	72973	76845.7	345811	1.62395e+06	185108	1.39122e+06	478852	561828	948120	385980	2.30627e+06	471579	132618	4.01677e+06	739974	641030	2.50315e+06	1.11543e+06	686453	908527	584468	456943	62642	2.07047e+06	1.58933e+06	114432	681423	3.17218e+06	1.3416e+06	7.85156e+06	1.34047e+06	427037	1.53681e+06	218392	135093	535099	1.33901e+06	770180	316753
162.05323414297 / 1573.69095	280054	375218	196349	278460	241394	336653	433562	424855	125667	205065	183130	160909	313936	858036	243967	780180	416741	540883	627001	412407	1.056e+06	414360	302784	1.31686e+06	590938	418694	1.11711e+06	651580	434691	482322	345099	316466	138676	962475	807530	261270	424284	1.2824e+06	590110	3.1993e+06	641502	293064	224800	137052	175435	204162	392638	335206	337802
162.067315468654 / 995.8447	194655	294073	152107	139863	126225	187759	250682	170245	57305.7	80511.6	71219.7	57201.2	183592	461835	108443	467829	221532	270654	193808	148140	319983	127310	115891	1.28457e+06	181441	144634	428115	261120	152430	196725	157245	124450	50291.4	293347	286543	119674	121279	464840	217609	1.13517e+06	149746	80084.4	995046	539146	416532	646594	1.07029e+06	752172	285541
162.075879278673 / 67.4924	6.27197e+06	1.10137e+07	1.15842e+07	6.49944e+06	9.40888e+06	1.70249e+07	1.04067e+07	1.15482e+07	7.43133e+06	4.58796e+06	1.45267e+07	8.90363e+06	1.36238e+07	1.5244e+07	9.50559e+06	374908	4.0825e+06	1.69748e+07	1.42029e+07	7.41857e+06	7.06331e+06	1.16476e+07	8.45838e+06	807100	2.51202e+06	1.84151e+06	2.74126e+06	2.32456e+06	2.10117e+06	1.16519e+06	2.45765e+06	1.65151e+06	646528	4.807e+06	1.89909e+06	2.53771e+06	1.09554e+06	3.96413e+06	1.00598e+06	4.93876e+06	5.34458e+06	84358.2	1.21153e+07	1.3257e+06	4.96085e+06	1.0172e+07	1.38334e+07	7.93802e+06	1.12955e+07
162.085485668134 / 687.9704	92577.7	201093	58375.6	94590.3	51841.4	129970	139148	125325	27489.4	37482.1	115412	59506.9	48320.6	378497	105169	335446	94579.7	98771	772454	130416	1.3033e+06	114996	91782.8	649636	131169	122837	254330	282562	111503	179576	139462	142924	41466.1	411184	180326	103191	96921.9	680347	288769	1.10687e+06	1.41065e+06	6778.67	255543	75834.9	89012.6	65728.7	169499	114954	128130
162.085545908319 / 1217.4238	16370.7	147507	70923.3	42695.4	15475.7	20065.1	41297.7	35159.6	25185.5	6877.11	31115.7	0	0	80544.5	60142.6	107712	0	6456.54	24518	35262.5	456721	28097.8	48156	933707	6258.3	0	15410.9	30000.1	23006.5	5967.26	28697.3	0	5406.84	36458.2	11959	27276.5	0	48958.1	112223	0	1.42714e+06	58484.2	2.05164e+06	375488	324074	703362	1.07471e+06	2.02848e+06	965456
162.091037275889 / 105.5905	126025	164196	110731	111016	125954	183633	149624	157193	76273	72656.6	141027	78389.2	157684	242545	114306	249703	132185	174870	173637	113177	223402	132779	90748.4	253486	119547	88171.3	240902	149917	101818	120504	90492.9	102630	40685	278139	218101	80912.6	99453.6	454265	150300	783486	91320.6	109143	206830	82250.6	65168.6	105814	214656	154402	171480
162.112232409385 / 66.0618	5.91578e+06	1.03382e+07	1.11315e+07	6.41335e+06	9.0517e+06	1.70184e+07	1.0881e+07	1.11564e+07	7.63996e+06	4.8425e+06	1.37895e+07	8.71085e+06	1.37835e+07	1.54454e+07	9.11769e+06	6.81405e+06	3.96134e+06	1.64959e+07	1.39612e+07	7.28943e+06	7.71366e+06	1.15485e+07	9.16017e+06	1.11462e+07	2.30978e+06	1.86428e+06	2.57883e+06	2.24111e+06	2.11703e+06	1.14067e+06	2.31325e+06	2.11897e+06	629743	4.44659e+06	1.68758e+06	2.76671e+06	1.08839e+06	3.98126e+06	962184	4.18744e+06	5.22323e+06	79065.5	1.26706e+07	1.31969e+06	5.26731e+06	9.81373e+06	1.44317e+07	8.25896e+06	9.86707e+06
162.577471502694 / 965.44875	403825	597427	339179	362261	330970	381912	578460	491851	130604	242621	207431	180360	336008	873577	238878	1.10469e+06	416675	597159	550320	348312	871164	398938	277269	2.45542e+06	441200	395341	1.26685e+06	483933	437321	418996	398591	327216	113932	989061	815278	324920	357451	1.1824e+06	564266	2.54473e+06	75866.8	167370	1.92809e+06	1.19493e+06	727979	1.19306e+06	1.93544e+06	1.77735e+06	1.69061e+06
162.577453386475 / 769.2655	104463	115900	41300.4	62529.4	54195.7	80462.1	56111.8	68973.4	19291	30210.9	41635.1	30371.3	60237.4	189213	40516.9	189970	72121.3	95728.3	176150	104531	280030	79437.1	45978.9	449410	97066.8	88485.7	197930	75350.1	57170.1	89764.5	91759.9	95469.6	26570.8	108518	133937	41233	53684.7	311553	112123	545556	2.31924e+06	26410.1	186535	2638.15	57239.6	92633.4	236025	110567	81159.3
162.906779736175 / 1584.151	78846	135586	50487.7	97816.1	112292	113973	129266	153357	37484.2	53886.9	75978.8	47190	100067	217178	85782.8	308684	170759	192096	208831	88342.5	346350	126765	70393	352644	198840	149834	375687	233750	125876	198394	154266	130049	49950.4	409237	315405	114222	136281	592706	231264	24215.6	0	0	8260.03	0	3059.49	5576.2	12573.7	8528.53	4889.08
162.906651611509 / 1433.6724	1.18939e+07	5.61619e+06	3.29283e+06	6.09787e+06	4.07603e+06	5.76025e+06	6.85666e+06	1.17739e+07	1.86398e+06	3.02953e+06	291792	241129	6.09585e+06	1.52307e+07	3.59978e+06	1.53105e+07	9.1098e+06	9.31243e+06	1.18469e+07	7.14049e+06	3.01761e+07	7.91704e+06	6.16987e+06	2.94648e+07	9.34085e+06	8.1222e+06	1.77553e+07	1.1547e+07	2.79869e+07	9.30877e+06	7.08433e+06	1.19292e+07	5.00104e+06	7.71208e+06	1.47432e+07	5.46597e+06	3.74612e+06	2.62523e+07	1.40201e+07	4.23412e+07	1.08757e+06	4.67141e+06	9.34247e+06	3.36997e+06	3.16684e+06	5.37366e+06	8.93297e+06	7.4804e+06	4.92709e+06
162.906668878786 / 1498.3462	9.44042e+06	1.18593e+07	5.33953e+06	7.68762e+06	6.1356e+06	8.73845e+06	1.02892e+07	1.01139e+07	2.66963e+06	4.24528e+06	4.69837e+06	3.53289e+06	7.78071e+06	1.7987e+07	4.1064e+06	1.06164e+07	9.34452e+06	739528	1.48903e+07	8.98712e+06	2.41395e+07	9.30972e+06	5.58571e+06	4.04307e+07	1.12727e+07	1.00098e+07	2.52008e+07	1.43612e+07	1.17854e+07	1.22071e+07	7.9993e+06	9.05644e+06	3.42383e+06	2.44498e+07	1.82311e+07	7.6667e+06	5.81502e+06	1.04951e+06	1.44779e+07	3.11701e+07	1.07296e+06	5.94716e+06	1.38448e+07	3.82009e+06	5.42906e+06	6.38386e+06	1.26328e+07	1.14253e+07	8.75121e+06
162.906670273204 / 1244.2531	1.50877e+07	1.60501e+07	4.45342e+06	1.59958e+07	3.53333e+06	833022	1.84868e+07	4.21378e+07	2.45884e+06	5.58033e+06	7.28414e+06	589116	7.5558e+06	1.28996e+07	1.42103e+07	3.5451e+06	1.62499e+06	2.62954e+07	1.59567e+07	1.10573e+07	2.48491e+07	9.18183e+06	873861	1.91018e+07	1.8723e+06	7.03533e+06	1.10933e+08	1.41359e+07	8.98358e+06	1.13746e+07	9.82598e+06	1.21218e+07	4.38075e+06	5.98707e+07	1.67509e+07	8.69158e+06	9.17724e+06	5.5525e+07	1.86168e+07	6.19338e+07	10127.2	947410	2.77316e+06	646422	628906	1.7266e+06	3.34237e+06	1.68317e+06	950248
162.906659688009 / 1509.4141	4.02621e+06	1.10919e+07	2.51097e+06	3.85526e+06	3.17939e+06	4.31033e+06	5.20427e+06	5.26007e+06	1.33389e+06	2.15223e+06	1.95197e+06	1.76964e+06	3.75914e+06	9.79389e+06	2.66622e+06	8.84667e+06	4.2646e+06	5.49572e+06	6.86968e+06	3.93445e+06	8.44766e+06	4.27805e+06	2.52131e+06	1.88564e+07	5.13782e+06	3.65995e+06	1.12464e+07	5.27885e+06	4.34063e+06	4.70226e+06	4.16249e+06	3.91602e+06	1.43863e+06	1.10185e+07	8.6749e+06	2.90653e+06	4.59647e+06	1.63924e+07	6.82837e+06	6.17034e+06	255833	2.17038e+06	4.9927e+06	1.4748e+06	2.03822e+06	2.1824e+06	4.37755e+06	3.56912e+06	3.34578e+06
162.906667989302 / 1307.517	1.35639e+06	7.27417e+06	3.43573e+06	5.12126e+06	3.73439e+06	4.94848e+06	6.13003e+06	5.9962e+06	1.67982e+06	2.77797e+06	2.97543e+06	2.21351e+06	5.10407e+06	1.21809e+07	420824	2.43554e+07	5.78721e+06	8.11215e+06	2.34088e+07	5.83664e+06	1.84758e+07	993435	3.62161e+06	2.93337e+07	7.512e+06	6.60479e+06	1.62483e+07	9.30321e+06	6.14852e+06	7.878e+06	5.97304e+06	5.82899e+06	2.35739e+06	1.65801e+07	1.22364e+07	4.43235e+06	2.58122e+07	2.1799e+07	9.10949e+06	3.92213e+07	421839	2.74783e+06	6.09676e+06	1.80455e+06	1.72593e+06	3.3475e+06	5.80382e+06	4.28168e+06	2.6099e+06
162.906641289956 / 1452.3716	2.49242e+06	9.46736e+06	3.76471e+06	5.78614e+06	4.21732e+06	6.8137e+06	8.3991e+06	6.86529e+06	1.88359e+06	3.20766e+06	3.51753e+06	3.67844e+06	8.61597e+06	1.99278e+07	4.51292e+06	1.725e+07	6.59119e+06	1.01643e+07	1.32305e+07	7.07754e+06	1.94911e+07	1.11779e+07	4.11698e+06	2.89876e+07	9.27564e+06	8.12072e+06	1.94505e+07	1.11655e+07	7.64394e+06	735077	2.9478e+06	7.14305e+06	2.78889e+06	1.86285e+07	8.88368e+06	5.26587e+06	7.96341e+06	1.86634e+07	1.15099e+07	3.46148e+07	1.42667e+06	4.84145e+06	1.01574e+07	3.67318e+06	3.26537e+06	5.44183e+06	1.05979e+07	7.51499e+06	3.77308e+06
162.90666205909 / 1262.7421	6.02625e+06	8.23398e+06	8.61797e+06	5.88861e+06	4.75641e+06	1.5975e+06	7.86344e+06	7.64422e+06	2.02728e+06	3.3827e+06	3.52934e+06	1.65508e+06	6.05004e+06	1.48293e+07	4.32744e+06	1.15562e+07	6.69488e+06	8.30532e+06	1.0967e+07	6.46866e+06	1.8709e+07	6.82061e+06	4.18546e+06	1.35902e+07	8.52481e+06	7.6834e+06	1.8952e+07	1.11374e+07	1.12812e+07	9.51383e+06	8.41937e+06	7.19866e+06	2.85253e+06	1.85551e+07	1.46777e+07	5.0171e+06	8.21487e+06	2.59995e+07	1.07679e+07	4.98417e+07	62252.5	1.44398e+06	3.9083e+06	974122	980970	2.06002e+06	3.21257e+06	2.48421e+06	1.36337e+06
162.906660683388 / 1345.8568	6.32898e+06	8.59309e+06	3.94816e+06	7.49885e+06	4.01694e+06	5.26384e+06	6.6981e+06	6.33533e+06	1.72819e+06	3.03417e+06	3.15307e+06	2.55384e+06	5.8488e+06	1.46484e+07	4.32919e+06	1.3669e+07	6.53684e+06	8.51287e+06	1.53776e+07	6.52203e+06	1.70481e+07	7.25102e+06	4.37529e+06	3.2237e+07	8.39483e+06	7.36763e+06	2.58786e+07	1.06314e+07	9.68833e+06	9.26655e+06	6.66321e+06	7.07989e+06	2.62366e+06	1.84136e+07	1.36207e+07	5.05052e+06	7.30108e+06	2.56513e+07	1.04187e+07	4.51987e+07	991436	4.18358e+06	8.27195e+06	2.89215e+06	2.63509e+06	4.68093e+06	8.83262e+06	6.39523e+06	4.36625e+06
162.906678655452 / 1225.38665	4.86849e+06	7.09838e+06	4.16583e+06	5.42502e+06	4.5776e+06	6.03026e+06	7.51071e+06	7.10575e+06	1.91745e+06	3.01761e+06	3.31501e+06	2.483e+06	5.5002e+06	1.31908e+07	3.94389e+06	1.30265e+07	6.08042e+06	8.05459e+06	1.01809e+07	5.97864e+06	1.77714e+07	6.37595e+06	3.72334e+06	1.88179e+07	7.85578e+06	7.23265e+06	1.73783e+07	1.03681e+07	6.90716e+06	9.03531e+06	6.26523e+06	6.76594e+06	2.63487e+06	1.71298e+07	7.8657e+06	4.70851e+06	4.88996e+06	2.37064e+07	9.92414e+06	9.41663e+06	0	217754	702637	187840	237912	456884	1.04884e+06	320932	102933
162.906648211811 / 1402.32795	4.87117e+06	7.3579e+06	3.14778e+06	4.49433e+06	3.12194e+06	4.51836e+06	5.39641e+06	5.27528e+06	1.45072e+06	2.57959e+06	2.74198e+06	2.06305e+06	4.7533e+06	1.16204e+07	3.49678e+06	1.20622e+07	5.30589e+06	7.30247e+06	9.40833e+06	5.70642e+06	1.54338e+07	5.90573e+06	3.54382e+06	2.54286e+07	7.00698e+06	6.45789e+06	1.66297e+07	9.5585e+06	5.98556e+06	7.52992e+06	6.01401e+06	5.96229e+06	3.01248e+06	1.53151e+07	1.18785e+07	4.20853e+06	6.36231e+06	2.14676e+07	9.0927e+06	4.83465e+07	902325	3.72226e+06	7.6289e+06	2.76371e+06	2.78485e+06	4.47941e+06	8.6184e+06	5.95979e+06	4.36792e+06
162.991114952533 / 84.51275	185433	299817	93276.2	212601	183383	246105	307874	264586	143198	80414.6	51006.6	54318.4	192446	584488	92743.5	456225	240803	289509	392825	199964	691910	231037	94740.1	1.26341e+06	338311	286187	743015	405753	256133	327106	228410	232774	191712	800228	568765	146237	307180	953150	411640	2.03083e+06	806055	344281	579899	115014	104300	222722	505831	350523	722124
162.997947817503 / 1630.1957	3.81841e+06	3.49272e+06	1.88554e+06	3.03977e+06	3.14349e+06	4.37765e+06	2.61554e+06	2.29656e+06	1.28471e+06	1.8052e+06	2.04274e+06	1.33992e+06	4.11617e+06	7.40614e+06	2.88778e+06	7.82261e+06	3.76194e+06	1.6901e+07	6.82872e+06	2.91909e+06	3.30128e+06	4.62921e+06	2.62385e+06	1.8732e+07	1.85502e+06	4.47413e+06	3.61453e+07	4.90832e+06	3.96396e+06	4.05501e+06	2.31637e+06	3.94778e+06	1.28676e+06	8.16115e+06	6.49638e+06	1.37994e+06	1.39714e+07	1.0121e+07	2.81258e+06	5.40369e+07	810735	3.37579e+06	4.82689e+06	2.80118e+06	986473	3.70899e+06	4.91189e+06	5.30438e+06	1.02624e+07
162.99788542373 / 42.9807	827272	1.18402e+06	543522	865052	755906	1.02893e+06	1.24784e+06	664486	338556	567224	519828	306374	830363	1.69195e+06	489954	1.9655e+06	927217	1.20529e+06	1.58613e+06	817379	2.2741e+06	829825	678301	4.25977e+06	1.17113e+06	1.03605e+06	2.31791e+06	1.54761e+06	1.09187e+06	1.21044e+06	913574	952856	261286	2.68247e+06	1.81995e+06	465140	722092	2.86285e+06	1.47558e+06	7.30533e+06	628533	1.11157e+06	1.72729e+06	685501	282727	903105	1.73311e+06	1.32835e+06	824681
162.993607246876 / 1539.72365	559531	1.36285e+06	605521	771907	931946	1.25794e+06	1.58349e+06	890930	455149	780520	748270	606274	555289	3.39203e+06	854616	2.96583e+06	1.04285e+06	1.26314e+06	2.25799e+06	594800	1.91972e+06	1.75118e+06	999001	4.39622e+06	1.7839e+06	741343	3.51294e+06	1.68259e+06	982772	1.3577e+06	965017	1.28344e+06	457888	3.42351e+06	2.54809e+06	826783	851162	4.15984e+06	1.43884e+06	5.45157e+07	2.1983e+06	832181	1.09574e+06	377800	923353	616664	1.3072e+06	1.25038e+06	1.74477e+06
163.038713907341 / 81.10225	499045	646477	344456	475816	349560	646614	715617	717953	192464	296591	273537	229982	486059	1.23022e+06	395175	2.71504e+06	496596	681270	837919	470897	1.41897e+06	506958	306704	2.62784e+06	630845	524950	1.35945e+06	762077	477665	641482	441363	406929	240818	1.23235e+06	917001	343328	528081	1.95469e+06	794240	4.5663e+06	446402	626855	1.3813e+06	256873	296029	484025	974153	708677	680422
163.045644201174 / 1566.8288	9.7636e+06	2.49651e+07	7.57558e+06	7.97743e+06	6.50315e+06	9.83404e+06	1.42599e+07	1.10576e+07	7.35944e+06	4.60777e+06	5.79544e+06	3.90677e+06	8.51077e+06	2.07576e+07	6.48426e+06	4.6739e+07	8.76672e+06	1.17499e+07	1.84184e+07	8.45534e+06	2.59316e+07	8.78916e+06	5.4574e+06	3.69425e+07	1.07621e+07	9.88252e+06	2.67273e+07	1.35822e+07	1.10129e+07	1.12971e+07	8.70984e+06	9.35074e+06	3.5017e+06	2.29859e+07	1.70235e+07	6.46099e+06	1.0763e+07	3.25934e+07	1.4818e+07	6.96161e+07	3.44128e+07	2.30277e+07	3.71846e+07	1.31394e+07	4.13608e+06	7.43117e+06	3.47994e+07	2.398e+07	1.8611e+07
163.045610834704 / 1621.5765	4.13158e+06	5.12648e+06	2.37652e+06	4.16656e+06	3.5275e+06	6.17824e+06	6.21846e+06	1.12155e+06	1.52862e+06	799031	1.69406e+06	224525	3.82883e+06	7.63357e+06	720274	9.34425e+06	1.24842e+06	7.54018e+06	6.01722e+06	4.58435e+06	1.14645e+07	4.70225e+06	2.40342e+06	1.64133e+07	5.03081e+06	4.71324e+06	1.16085e+07	6.63283e+06	5.12062e+06	5.50421e+06	4.08872e+06	352542	2.12414e+06	1.15176e+07	1.02978e+07	4.04298e+06	5.16966e+06	1.70669e+07	7.26434e+06	1.48955e+07	5.81597e+06	4.74549e+06	7.55001e+06	2.52902e+06	1.60249e+06	3.49366e+06	7.15019e+06	4.60787e+06	3.19242e+06
163.045553244696 / 1761.5054	875788	655562	609496	875751	780507	1.46596e+06	1.31386e+06	1.23486e+06	293020	423198	509260	419094	888009	2.63939e+06	981896	1.99527e+06	1.00017e+06	1.28301e+06	1.50156e+06	941042	2.47527e+06	1.01802e+06	596985	6.7755e+06	1.22246e+06	1.13294e+06	2.64951e+06	1.54027e+06	1.07639e+06	1.23941e+06	985562	1.41449e+06	412875	2.72005e+06	2.31277e+06	478098	1.01621e+06	3.62077e+06	834223	6.73908e+06	1.27265e+06	1.26187e+06	1.6193e+06	312301	560818	415049	1.83682e+06	993377	1.01798e+06
163.045626839077 / 1597.7753	5.81221e+06	8.53316e+06	3.77749e+06	5.83081e+06	5.02735e+06	7.29738e+06	8.64727e+06	1.11062e+07	2.52081e+06	3.88042e+06	3.83008e+06	2.91387e+06	6.48423e+06	1.56348e+07	4.82821e+06	1.52682e+07	6.56608e+06	9.23945e+06	1.16819e+07	6.67355e+06	1.0015e+07	7.62129e+06	4.35924e+06	2.75443e+06	8.8739e+06	9.7353e+06	1.96949e+07	1.35852e+07	7.72364e+06	9.14174e+06	7.20546e+06	7.13719e+06	2.69326e+06	1.91828e+07	1.59652e+07	5.53494e+06	7.85405e+06	2.67685e+07	1.9771e+07	2.60902e+07	1.08558e+07	8.24194e+06	1.33014e+07	4.48929e+06	3.27717e+06	9.29516e+06	1.24142e+07	7.96138e+06	5.81152e+06
163.045552990744 / 1703.236	1.18161e+06	1.67048e+06	836827	1.21832e+06	1.05656e+06	1.45052e+06	1.77797e+06	1.79586e+06	507321	753892	755406	585990	1.29871e+06	3.17193e+06	1.01576e+06	3.13091e+06	1.36971e+06	1.86464e+06	2.42169e+06	1.37013e+06	4.0268e+06	1.24169e+06	869568	8.06061e+06	1.74408e+06	1.60368e+06	4.09269e+06	2.33637e+06	1.18455e+06	1.80605e+06	1.4953e+06	1.57456e+06	587033	5.36323e+06	3.00998e+06	1.09831e+06	1.53022e+06	5.2555e+06	2.25617e+06	7.47915e+06	2.18475e+06	1.62675e+06	2.72889e+06	986482	672790	1.33909e+06	2.56334e+06	1.60251e+06	1.37359e+06
163.045532104417 / 1689.3182	1.54634e+06	2.23451e+06	2.53762e+06	1.55137e+06	1.33591e+06	1.86358e+06	2.2626e+06	2.25296e+06	644329	959276	955696	771861	1.69078e+06	4.03441e+06	1.23325e+06	3.9727e+06	1.83548e+06	2.4599e+06	3.14618e+06	1.85474e+06	5.2066e+06	1.81225e+06	1.11596e+06	7.96074e+06	2.2205e+06	2.03968e+06	5.32595e+06	2.92353e+06	2.10629e+06	2.43406e+06	1.97846e+06	2.01341e+06	732912	4.77158e+06	3.77416e+06	1.40475e+06	1.98282e+06	6.89652e+06	3.01079e+06	9.50012e+06	2.71406e+06	2.03526e+06	3.48108e+06	1.2363e+06	944542	1.64613e+06	3.19658e+06	2.19492e+06	1.70843e+06
163.04556187218 / 1611.36235	2.4167e+06	3.5102e+06	1.56486e+06	2.34751e+06	2.05333e+06	2.82542e+06	3.31832e+06	3.52077e+06	1.04211e+06	1.45355e+06	1.50851e+06	1.13648e+06	2.52209e+06	6.3356e+06	1.8652e+06	5.84072e+06	2.80504e+06	3.70069e+06	4.36394e+06	2.64627e+06	7.7684e+06	2.78307e+06	1.64818e+06	7.78554e+06	3.36305e+06	3.09878e+06	7.4262e+06	4.41362e+06	3.23561e+06	3.38441e+06	2.79441e+06	2.78387e+06	1.08359e+06	7.54972e+06	5.77166e+06	2.10336e+06	3.05946e+06	1.09479e+07	4.76759e+06	1.00457e+07	4.10314e+06	3.12153e+06	5.15825e+06	1.76236e+06	1.10186e+06	2.45302e+06	4.50412e+06	3.07562e+06	2.03354e+06
163.075102484161 / 982.2876	254076	369771	207565	230901	271820	137697	435419	447028	117434	192026	206088	141347	352674	827236	102736	228350	540017	426148	1.18244e+06	207851	1.04949e+06	307887	203323	1.69472e+06	436969	443169	901794	403215	267649	505442	344414	391802	146030	1.10801e+06	448654	217675	218852	1.54539e+06	600565	1.93463e+06	1.18843e+06	127980	631055	56594.2	193456	369264	1.05924e+06	257248	266606
163.079173087561 / 963.31135	136145	182484	95792.5	115221	112448	162697	182180	163605	47993.6	69409.1	88504.7	60067.2	145198	310848	93145.4	264696	123276	172241	240648	146829	338829	154479	86007.3	217953	173102	123375	401619	220952	140726	169855	126743	131573	63641.2	423491	299628	97654.2	164878	545274	241328	944948	38179.6	71250.7	276218	16224.9	75321.1	159256	218425	140212	104940
163.122772707431 / 68.209	1.43657e+06	559874	532573	376875	559469	1.01149e+06	2.75312e+06	1.66653e+06	450066	607052	799633	504881	3.31267e+06	7.09739e+06	504846	6.58253e+06	2.33615e+06	3.42808e+06	6.14073e+06	1.529e+06	1.05794e+07	2.88449e+06	809475	1.14505e+07	2.11128e+06	1.35915e+06	6.16418e+06	2.77204e+06	638132	720151	535783	472116	116018	1.5772e+06	780365	410776	397660	1.56508e+06	572516	4.2509e+06	2.49443e+06	702022	5.13965e+06	292616	1.11728e+06	515336	6.9973e+06	2.62113e+06	1.04192e+06
163.13263368405 / 534.6937	2.62823e+06	3.57209e+06	1.42336e+06	2.72169e+06	1.68943e+06	2.94972e+06	4.27954e+06	3.73593e+06	773995	1.29161e+06	1.39923e+06	1.02116e+06	3.07448e+06	8.02564e+06	1.6784e+06	8.00609e+06	3.54345e+06	3.86713e+06	5.54536e+06	2.22535e+06	1.07568e+07	2.76959e+06	1.73093e+06	3.29565e+07	3.40696e+06	3.36167e+06	1.04161e+07	4.91027e+06	3.19782e+06	4.01445e+06	2.84724e+06	2.6461e+06	843622	1.16864e+07	6.34175e+06	1.8619e+06	3.30001e+06	1.39789e+07	5.41309e+06	3.61212e+07	2.92889e+06	1.21403e+06	8.45993e+06	5.25087e+06	1.52405e+06	2.85232e+06	6.54489e+06	3.84448e+06	2.90047e+06
163.147845171925 / 1228.2183	212688	1.02398e+06	255802	675075	242707	296471	498336	784247	352378	184670	625436	129266	282469	1.34727e+06	887346	2.3466e+06	431597	300230	539540	413730	6.68556e+06	570147	569803	2.31192e+06	468031	133297	892317	1.58673e+06	369995	453123	686480	359364	331214	619656	776397	269795	322704	2.88383e+06	2.72079e+06	2.37677e+06	73800.9	15289.5	622665	96864.2	45848.9	148277	198254	240291	126368
163.603535486588 / 971.0981	224162	353996	147773	157081	173230	174867	296155	244890	38265.9	110348	102501	102084	160696	571406	112566	495989	186260	288666	327799	164052	527808	151752	119430	1.57203e+06	257868	231245	601343	323399	214602	222925	204643	123014	46798.3	654626	436047	112001	187684	615902	317241	1.306e+06	534193	52841.8	1.13501e+06	737133	440953	718310	1.47168e+06	954495	1.00951e+06
163.955735518863 / 81.931	272436	464159	219545	385634	358966	449960	530961	426728	221011	210732	113154	98104.3	431766	1.00997e+06	223388	917021	472076	585602	629293	384947	3.74906e+06	480451	217353	1.85347e+06	433845	1.43828e+06	1.03425e+06	636423	391569	1.87485e+06	286814	362722	52243.9	4.3726e+06	3.34514e+06	247302	1.85183e+06	1.35891e+06	2.76853e+06	1.42441e+07	2.53939e+06	111576	583953	582803	81297.8	269628	652480	347665	402464
163.990426133901 / 1559.312	1.28384e+07	1.81432e+07	8.10138e+06	1.31418e+07	1.14583e+07	1.55858e+07	1.89843e+07	1.81312e+07	4.64237e+06	7.62521e+06	7.73148e+06	5.63722e+06	1.28273e+07	3.29744e+07	1.04909e+07	3.36997e+07	1.54397e+07	1.98133e+07	2.55189e+07	1.45779e+07	4.1092e+07	1.50956e+07	8.76404e+06	6.57955e+07	1.79138e+07	1.56271e+07	4.16852e+07	2.42113e+07	1.68156e+07	2.03265e+07	1.50867e+07	1.5778e+07	6.24215e+06	3.97926e+07	2.92758e+07	1.04685e+07	1.6106e+07	5.5238e+07	2.32859e+07	4.8357e+07	2.61872e+07	2.85356e+07	3.9568e+07	1.26508e+07	9.01644e+06	1.47861e+07	2.63911e+07	1.70581e+07	1.18552e+07
164.02957160662 / 72.6256	2.50097e+06	3.4921e+06	1.30503e+06	2.57218e+06	2.25521e+06	2.89709e+06	4.4476e+06	2.86129e+06	388465	994124	401614	722545	1.20886e+06	7.49062e+06	992379	6.21525e+06	1.62054e+06	3.84355e+06	5.61793e+06	2.48159e+06	9.52373e+06	2.03822e+06	1.28712e+06	1.76867e+07	4.57606e+06	3.48634e+06	1.06826e+07	5.83556e+06	2.66449e+06	4.66796e+06	3.22229e+06	3.28622e+06	981136	1.07557e+07	8.05568e+06	1.40109e+06	4.20638e+06	1.554e+07	6.87799e+06	3.51729e+07	5.46647e+06	271466	6.97406e+06	894588	487615	2.50813e+06	5.65529e+06	4.12908e+06	1.35193e+06
164.062901219601 / 1013.0544	255911	450862	228896	206665	255810	368822	413500	381543	109539	158645	176348	124842	340938	810524	238419	721564	281783	465294	381983	300600	528845	307148	211544	1.58131e+06	319746	295987	1.02569e+06	458017	266186	341308	233004	275134	99975.8	447560	387950	235112	196875	722587	332098	1.51568e+06	2.83317e+06	2.18462e+06	1.28934e+06	400345	672275	673557	1.43029e+06	993612	716798
164.06667248516 / 58.3769	477137	729953	452178	481276	420016	695592	657145	550957	242275	613460	570011	350403	870208	1.22579e+06	544205	578971	788787	709139	712532	647294	453506	868817	475322	977251	441317	536088	1.05823e+06	798613	409820	438619	414945	401746	185019	1.13098e+06	877474	466169	319100	1.08854e+06	323927	1.92967e+06	236449	25263	723293	98381.6	294526	281176	622369	442159	571125
164.066725706166 / 1525.7773	3.69456e+06	4.56292e+06	2.27529e+06	3.28833e+06	2.72403e+06	3.77848e+06	4.48277e+06	4.17753e+06	1.17025e+06	1.81229e+06	1.74864e+06	1.46167e+06	2.90077e+06	7.51384e+06	2.19047e+06	7.09278e+06	3.44037e+06	3.99788e+06	4.96741e+06	2.86497e+06	7.87208e+06	3.19217e+06	1.95972e+06	2.22175e+07	3.80393e+06	3.31188e+06	7.84847e+06	4.5262e+06	3.38486e+06	3.90728e+06	3.10939e+06	2.76811e+06	1.17574e+06	7.57224e+06	5.97105e+06	2.30034e+06	3.02778e+06	9.91404e+06	4.20209e+06	5.27997e+06	9.23964e+06	1.11339e+07	1.92925e+07	8.13521e+06	5.81255e+06	9.34543e+06	1.92517e+07	1.37123e+07	9.80022e+06
164.12789140873 / 64.8919	1.00089e+06	1.49808e+06	975949	1.3486e+06	1.25152e+06	1.61954e+06	1.38581e+06	1.84588e+06	492021	1.01603e+06	1.63925e+06	829790	2.57266e+06	5.2309e+06	1.10781e+06	4.81911e+06	902025	918455	1.15199e+06	2.17369e+06	2.53568e+06	779802	853429	5.37688e+06	993670	1.29163e+06	2.89712e+06	1.66964e+06	2.16594e+06	1.5219e+06	1.38162e+06	1.10923e+06	439618	4.15751e+06	1.86537e+06	1.34598e+06	971422	5.80253e+06	1.26463e+06	7.81671e+06	936110	49383.5	1.32043e+06	158445	198779	339407	766147	313721	236619
164.920251118553 / 97.90905	175971	489650	44755.1	272044	185833	382347	561074	599697	1534.31	13291	15982.7	7213.64	280024	1.3617e+06	20349.5	1.909e+06	400899	351032	1.04871e+06	215419	1.94638e+06	306173	37332.3	3.04853e+06	494353	433538	1.48265e+06	500754	442793	469109	265639	116129	3233.72	495842	705972	55413.4	292550	2.04676e+06	589835	5.39726e+06	176820	289389	1.15047e+06	207630	152909	281497	1.30177e+06	578569	371577
164.984220198779 / 84.0811	75823.1	106035	28104	76508.2	65844.1	80316.5	126713	106884	3568.4	24678.2	8165.03	11573.7	57913.8	198841	11376.6	190617	65555.1	82914.3	138310	56839	290376	89194.9	25070.7	632705	148358	121295	315279	164513	107385	111622	87128.3	75426.7	10412.3	309835	228907	51308.9	129509	419226	206198	1.03013e+06	92753.7	2537.21	152296	12371.3	25337.1	101956	234544	132069	201482
164.993589125237 / 1560.0373	480399	762608	364227	580600	499842	735146	810550	839458	197440	321825	276981	221621	582547	1.34568e+06	449536	1.45875e+06	676856	888215	1.07915e+06	637305	1.99766e+06	626249	387154	3.23505e+06	835801	577008	1.76103e+06	1.07481e+06	727415	934728	663284	765606	310266	1.80894e+06	1.43778e+06	665789	771696	2.39843e+06	1.03029e+06	4.8817e+06	940806	1.19006e+06	1.62251e+06	482811	406586	659032	1.21151e+06	805667	636911
165.041317409308 / 1567.452	1.07469e+06	1.04185e+06	374516	658102	711180	685650	1.10956e+06	1.43702e+06	442280	469121	454286	338379	636950	1.65162e+06	578313	1.78669e+06	749431	939117	1.54735e+06	779910	2.2586e+06	774173	447237	4.18512e+06	1.4306e+06	925624	2.02102e+06	1.26954e+06	902993	957937	720653	771866	400780	1.85427e+06	1.63348e+06	598662	844460	2.70725e+06	1.60449e+06	4.53616e+06	828418	1.20673e+06	1.95476e+06	561676	394466	746489	1.36661e+06	924878	658611
165.050679641303 / 58.3283	227866	365119	218219	196336	180931	325683	273462	240364	125378	267292	282285	134678	396753	593464	244264	259242	300232	296603	272089	311004	261603	351710	170619	405730	238966	222777	539530	382768	175674	195016	178304	164847	85429.5	618653	451378	252922	121716	504139	142323	579257	206740	162008	344528	74915.4	127605	112426	288587	195501	207507
165.067828327764 / 1525.0645	350753	350609	204015	236605	215807	278554	340745	276200	97818.1	119482	128073	106354	216349	624291	182769	560060	262668	347126	391759	179413	594975	254306	177429	2.02099e+06	321074	282497	714465	422772	277986	328975	271690	223138	91749	741347	424965	181339	261567	515050	322827	187191	358460	1.01999e+06	1.68969e+06	718317	536273	994593	1.5902e+06	1.32215e+06	803486
165.090789483076 / 1030.6668	300405	423676	170349	300690	240333	312689	420870	380080	87611.7	117582	167059	108700	206356	637561	170764	586623	317635	361156	465761	306588	873928	298827	160228	1.37553e+06	334811	391620	1.09527e+06	554879	340219	459889	347892	364399	119665	788512	602430	217066	373050	1.38058e+06	499063	2.65504e+06	1.95938e+06	84895.6	512639	177553	142142	213877	325853	269098	122030
165.127134950519 / 754.4029	49119.5	91835.3	40213.5	44522.6	61608.2	71637.1	83766	52411.1	13930	24489.9	25265.4	14071.1	41738.1	117399	31428.8	147399	62161.9	72486.5	109083	80814.4	134666	40326.6	43858.4	198360	82028.7	45757.4	152710	88154.4	66069.7	62065	48349.5	46091	13260.7	164112	110957	27387.4	63135.9	179299	98404.7	423780	106457	89121	169028	65586.7	40374.3	85694.7	169160	106925	74610.4
165.466971664583 / 495.5053	0	0	5239.86	15924.2	13791.7	14327.6	14530.4	21456	8130.95	28472	7730.48	0	20766.4	18490.9	17478.4	0	0	52746.5	21801.3	0	7388.18	0	0	196542	13624.9	0	0	41160.7	0	21773.6	0	0	36235.6	0	0	48925.3	0	12174.9	35907.8	0	11261.1	3299.63	0	0	18929.3	13246	22734.2	18651.5	0
165.554022705033 / 781.7195	33870.4	42639	26824.2	32164.9	31434	70757.6	49103.8	53500.1	6363.23	16867.6	13298.8	12248.4	35421.3	165344	21517.7	102216	53448.6	35250.9	71917.6	33206.8	137230	40944	9741.99	540216	65915.3	43579.7	101893	72070.5	75292.4	16978.4	51526.8	40978.4	13453.2	50169	87173.7	10731.7	49005.5	196174	60151.2	149857	110851	0	366429	0	67900.4	69521	274765	125967	97840.1
165.952825401105 / 82.2243	67255.6	134737	63288.8	108888	90942.2	145523	130499	150311	10524	49018.3	25944.6	21753.1	123431	269416	59144.4	285557	122895	181910	204066	131892	235747	125475	53946.1	583717	148171	96399.8	258773	139997	123660	115684	75212	88243.7	1581.65	238290	230715	54614.9	81919.3	429089	95576.3	691452	311197	56478.2	172090	37851.6	88839.6	72935.3	214702	100851	104753
165.982759587511 / 1564.3881	4.99715e+06	6.98148e+06	2.97592e+06	4.86007e+06	4.41611e+06	6.25919e+06	7.21042e+06	6.86711e+06	1.90216e+06	3.15318e+06	3.06048e+06	2.37232e+06	5.10154e+06	1.29243e+07	3.89422e+06	1.23461e+07	5.70816e+06	7.7414e+06	9.30373e+06	5.54123e+06	1.51984e+07	6.14146e+06	3.55631e+06	2.57399e+07	6.90955e+06	6.20602e+06	1.63677e+07	9.13747e+06	6.99758e+06	8.09018e+06	5.70804e+06	8.77955e+06	2.39382e+06	1.56581e+07	1.08184e+07	3.96081e+06	5.75905e+06	1.96719e+07	8.51798e+06	2.06232e+07	5.56563e+06	5.49876e+06	8.89442e+06	2.96019e+06	2.51739e+06	4.29856e+06	8.65603e+06	5.93876e+06	4.03105e+06
165.990876636232 / 1533.6172	9.04489e+06	1.35803e+07	4.83077e+06	8.31561e+06	7.1548e+06	1.17538e+07	1.09913e+07	1.17988e+07	3.13843e+06	4.41705e+06	4.5641e+06	3.53232e+06	8.75528e+06	1.95248e+07	5.81803e+06	1.82119e+07	8.86675e+06	1.2931e+07	1.45856e+07	8.93243e+06	2.1943e+07	1.06762e+07	5.45537e+06	4.60075e+07	1.08489e+07	9.72926e+06	2.34826e+07	1.41188e+07	9.5931e+06	1.21134e+07	8.13306e+06	9.5459e+06	3.45197e+06	2.24636e+07	1.9028e+07	6.42212e+06	1.05219e+07	3.46511e+07	1.29709e+07	5.17454e+07	2.54698e+06	5.37189e+06	1.31205e+07	2.66075e+06	2.1126e+06	3.63453e+06	1.17357e+07	8.25537e+06	3.94689e+06
166.035273549326 / 621.5927	201416	284297	19945.4	137887	44672.4	174123	179080	149796	47833.1	221784	75873.9	37608.5	101800	532322	12995.6	632983	585631	232793	357055	401698	1.89028e+06	169484	49402.6	428449	1.16984e+06	1.70721e+06	1.02595e+06	228653	304457	341222	292304	224036	31852.7	736747	502309	224385	209529	431594	373539	1.99462e+06	67562.7	527211	644451	239145	69365.8	124990	532405	204159	84529.4
166.064308005233 / 1524.9585	336242	376880	149661	281925	218015	362203	357970	338875	85206.2	153519	147704	114959	222578	527799	207021	539023	207409	324218	359815	231400	762413	300609	179390	2.27673e+06	349034	242809	641728	322070	268300	455174	241440	230279	97691.6	754767	373351	232613	283098	1.08554e+06	405419	45329.8	409963	858944	1.60648e+06	713918	651017	997653	1.78441e+06	1.25845e+06	869473
166.08602781041 / 69.5091	392652	724439	1.07226e+06	662972	509067	971090	854994	683842	264202	531988	373414	176400	793790	1.29692e+06	518998	5.74709e+06	921030	785224	703086	897943	2.46836e+06	813390	466954	3.13333e+06	546081	359358	2.93073e+06	589719	595561	357541	745979	349768	304684	2.38936e+06	1.18062e+06	176395	203129	1.77424e+06	1.05108e+06	3.11463e+06	352860	64361.9	2.93758e+06	57476.4	690349	697068	1.1739e+06	1.26286e+06	1.51414e+06
166.086019401077 / 129.3767	469430	621532	955844	392030	566910	884252	654583	597146	443301	472536	699658	359626	630055	755362	509577	459618	870218	750214	644398	851203	620401	780060	549170	2.55606e+06	491536	307841	1.17377e+06	542806	405491	319388	564359	576349	321757	904661	816206	301882	290471	1.05224e+06	712635	853180	240287	81700.9	1.30854e+06	2.12864e+06	1.21751e+06	785612	1.0417e+06	632807	3.26912e+06
166.086032582702 / 495.5971	340756	376488	38396.7	378591	1.15773e+06	2.14e+06	3.90183e+06	1.01969e+06	8779.72	81002.4	173189	83155.7	478400	1.1281e+06	115984	2.18606e+06	341404	3.2616e+06	1.55669e+06	1.33007e+06	1.37897e+07	1.3809e+06	145997	6.42204e+08	198541	12023.1	845805	0	382669	441641	74323.4	36185.4	13957.1	421766	130368	76406.1	64415.5	413314	45770.9	1.59309e+06	435889	257267	3.53738e+06	343147	1.25279e+06	2.30024e+06	1.14604e+07	2.47854e+06	3.59449e+06
166.388370677618 / 1531.1908	1.35575e+06	1.44111e+06	693217	767674	751961	709363	1.01628e+06	947372	248536	400787	422630	390270	636078	1.77938e+06	415731	1.20199e+06	662403	783330	1.25072e+06	483345	1.68799e+06	706859	454784	7.91041e+06	834165	780536	1.51834e+06	758921	705939	778666	665665	564645	230860	1.22291e+06	1.39603e+06	467382	515061	1.83923e+06	1.02445e+06	567192	3.9349e+06	5.09776e+06	7.24558e+06	2.84957e+06	2.05212e+06	3.30077e+06	6.75847e+06	4.5966e+06	3.35128e+06
166.708658354977 / 495.5053	16630.7	0	13533.4	24839	7280.35	0	13968.5	0	11365.6	11249.6	0	10048.5	24314.9	37790.1	28597.3	25996	0	69044.9	0	0	7277.8	14047.5	9400.45	291317	23819.9	57623.1	0	37952.3	0	0	12098.6	49461.6	11175.5	0	32658.3	0	48128.6	0	0	0	22092.8	2973.77	12541.1	0	15919.3	14819.8	15412.2	11871.1	0
166.904642702088 / 530.3054	9375.36	0	0	106814	81364.4	72491	9737.51	0	0	30809.6	119178	0	58152.7	26055.8	45943.2	20009.9	19421.3	1.72354e+06	845419	1.17546e+06	293252	923287	564222	733245	803453	656689	811088	1.60476e+06	1.025e+06	739676	1.24374e+06	1.41316e+06	652061	486734	1.35752e+06	0	71216.6	0	0	0	165636	7342.1	53074	0	0	0	107395	92412.5	81224.4
166.954211941438 / 1565.5652	829277	1.03835e+06	594546	828369	718689	968194	1.16822e+06	1.10939e+06	291599	494885	497483	367397	855307	2.10589e+06	667083	2.04611e+06	883985	1.36465e+06	1.53962e+06	901450	2.54007e+06	952425	588162	3.64425e+06	1.21032e+06	1.06909e+06	2.39249e+06	1.49746e+06	1.01172e+06	1.15638e+06	1.09953e+06	1.00973e+06	400840	2.3996e+06	1.58297e+06	693346	1.1064e+06	3.30695e+06	1.35006e+06	4.29579e+08	4.52957e+08	7.59082e+08	1.23382e+09	4.80376e+08	2.09562e+08	6.00665e+08	1.13654e+09	797897	3.80901e+08
166.953867604565 / 80.9238	1.99242e+06	3.12162e+06	1.24907e+06	2.25263e+06	2.06185e+06	2.59859e+06	4.26379e+06	3.02689e+06	374822	902610	910206	647901	1.91871e+06	6.34465e+06	1.28936e+06	4.2778e+06	2.61894e+06	3.37244e+06	5.25922e+06	2.41329e+06	6.19269e+06	2.76352e+06	1.3746e+06	209991	3.05892e+06	2.31712e+06	6.83978e+06	3.89645e+06	2.62191e+06	2.89299e+06	2.29466e+06	2.44526e+06	562726	6.82443e+06	5.62397e+06	1.40005e+06	2.6242e+06	8.75865e+06	4.30967e+06	1.88961e+07	3.45558e+06	6.54373e+06	7.59979e+06	4.59511e+06	1.07377e+06	2.68998e+06	5.57785e+06	3.34172e+06	4.62402e+06
166.989572726127 / 1563.0068	2.03261e+08	3.81027e+06	1.37214e+08	2.51326e+06	2.32826e+06	2.27249e+08	2.55321e+08	2.34094e+08	6.48774e+07	1.02512e+08	9.58939e+07	1.09381e+06	1.70195e+08	4.18655e+08	1.30218e+08	1.20839e+06	2.35711e+08	2.48826e+08	2.76598e+08	1.55446e+08	2.76861e+06	3.02511e+06	1.09495e+08	5.22953e+06	2.0782e+08	1.40267e+06	1.69721e+06	3.12838e+08	2.36442e+08	3.59984e+06	2.90598e+06	1.84429e+08	513816	4.38031e+08	3.47131e+08	1.4439e+08	2.6765e+06	6.11479e+08	2.65171e+08	4.49901e+08	5.08872e+08	8.52787e+08	1.38858e+09	5.3582e+08	2.43777e+08	6.49404e+08	1.22651e+09	8.33097e+08	4.29801e+08
166.989029638554 / 1535.937	1.34455e+09	2.70723e+06	8.45624e+08	1.18234e+09	1.45265e+06	1.43381e+09	1.6591e+09	1.54743e+09	4.18043e+08	6.73745e+08	6.37892e+08	5.15221e+08	1.06427e+09	2.64908e+09	7.68364e+08	2.37242e+09	1.14026e+09	1.37919e+09	1.66476e+09	9.88444e+08	2.76522e+09	1.08396e+09	6.97682e+08	8.77665e+09	1.26851e+09	1.10723e+09	2.73268e+09	1.48024e+09	1.11283e+09	1.26766e+09	1.05854e+09	9.78463e+08	3.80938e+08	2.54374e+09	2.04821e+09	8.09793e+08	9.33514e+08	3.12785e+09	1.41816e+09	1.22862e+07	2.81024e+09	4.04891e+09	6.74196e+09	2.39285e+09	1.7433e+09	2.96721e+09	5.41832e+09	4.01103e+09	3.02037e+09
167.01256824318 / 59.2787	8.37982e+07	8.93269e+07	4.06563e+07	5.7914e+07	4.65664e+07	6.73475e+07	7.01428e+07	7.88762e+07	3.34147e+07	5.30485e+07	5.63212e+07	3.54912e+07	6.07004e+07	9.59173e+07	4.74636e+07	4.34416e+07	6.82832e+07	7.23494e+07	9.20145e+07	8.12992e+07	4.14355e+07	6.72871e+07	4.65566e+07	1.73519e+08	8.14796e+07	8.01459e+07	1.06118e+08	7.94398e+07	6.32433e+07	5.69336e+07	5.76977e+07	4.48725e+07	2.05967e+07	3.64351e+07	7.63463e+07	4.29216e+07	5.30324e+07	1.33823e+08	7.36727e+07	1.36082e+08	7.05028e+07	3.35772e+07	4.32782e+07	2.30834e+07	420698	5.86036e+07	9.62315e+07	8.26801e+07	1.3087e+06
167.012628933086 / 1531.1823	1.34562e+09	1.85813e+09	8.52422e+08	1.16812e+09	9.96241e+08	1.42777e+09	1.62292e+09	1.52442e+09	4.20179e+08	6.63986e+08	6.28204e+08	5.19957e+08	1.04212e+09	2.64734e+09	7.67917e+08	2.34475e+09	1.15268e+09	1.3436e+09	1.63154e+09	9.80583e+08	2.69153e+09	1.07741e+09	7.05551e+08	8.61767e+09	1.25762e+09	1.08743e+09	2.6974e+09	1.4745e+09	1.09868e+09	1.24935e+09	1.05445e+09	9.47857e+08	3.82584e+08	2.45503e+09	2.01277e+09	8.15033e+08	9.1163e+08	3.06607e+09	1.40811e+09	2.7031e+09	4.33474e+09	5.00788e+09	7.82519e+09	3.19608e+09	2.23369e+09	3.79619e+09	7.29576e+09	5.27258e+09	3.94353e+09
167.012617868785 / 1598.84055	4.69471e+08	6.65344e+08	1.06855e+08	4.34943e+08	3.27487e+08	5.15772e+08	6.05014e+08	5.31428e+08	1.38499e+08	2.22768e+08	2.13873e+08	1.71737e+08	3.46575e+08	9.559e+08	2.72805e+08	8.04441e+08	1.35502e+08	2.07761e+08	2.27658e+08	3.64909e+08	1.87027e+08	3.92547e+08	2.46703e+08	1.17497e+09	4.87155e+08	1.65254e+08	3.74762e+08	2.0408e+08	1.21002e+08	1.87822e+08	1.50832e+08	1.18361e+08	5.78984e+07	1.02707e+09	7.91246e+08	1.07296e+08	1.45777e+08	5.40237e+08	2.49631e+08	6.56272e+08	4.79063e+08	6.87497e+08	1.08616e+09	4.34673e+08	2.02173e+08	5.03477e+08	9.87588e+08	6.42875e+08	3.77874e+08
167.012576820644 / 1032.7836	1.39847e+07	1.61921e+08	8.3619e+07	8.69506e+07	8.60731e+07	1.17645e+08	2.71323e+08	1.17044e+08	3.36845e+07	5.55896e+07	4.58211e+07	4.2215e+07	7.7358e+07	1.89705e+08	5.56807e+07	2.17199e+08	6.09408e+07	1.21437e+08	1.17975e+08	3.50833e+07	1.8877e+08	8.74372e+07	6.18769e+07	9.27816e+08	8.65749e+07	1.07522e+08	2.34557e+08	1.73841e+08	8.7506e+07	1.85062e+08	8.68355e+07	6.25197e+07	2.23312e+07	2.03803e+08	1.82937e+08	8.53287e+07	6.65176e+07	4.85715e+07	1.10652e+08	1.17764e+09	1.0773e+09	1.32688e+09	9.67079e+08	6.32932e+08	4.57428e+08	6.17366e+08	1.1065e+09	9.30622e+08	7.79549e+08
167.012509270807 / 1135.2797	1.04392e+08	1.54879e+08	7.46934e+07	7.78213e+07	6.50057e+07	1.01959e+08	1.22331e+08	1.0301e+08	2.98208e+07	4.52488e+07	4.07778e+07	3.83177e+07	6.89208e+07	1.87657e+08	4.84632e+07	1.32016e+08	6.39247e+07	7.94394e+07	1.4673e+08	5.95835e+07	1.64197e+08	6.75643e+07	5.27316e+07	2.43936e+09	7.56317e+07	7.0864e+07	1.70033e+08	3.87157e+07	6.62478e+07	6.45746e+07	6.56492e+07	4.5395e+07	1.71881e+07	1.46103e+08	1.38923e+08	6.63767e+07	4.56941e+07	1.59928e+08	9.627e+07	3.04872e+08	1.31074e+09	1.26481e+09	1.66718e+09	8.09687e+08	5.6152e+08	9.19253e+08	1.81342e+09	1.33261e+09	1.03651e+09
167.033589845281 / 1315.7727	4.12217e+06	8.26719e+06	3.87039e+06	4.83265e+06	3.25574e+06	4.19435e+06	5.04801e+06	4.45262e+06	1.25095e+06	2.04819e+06	2.02e+06	1.74881e+06	3.53869e+06	8.58251e+06	2.59515e+06	8.07388e+06	4.32056e+06	5.41657e+06	7.42171e+06	4.0344e+06	1.04876e+07	4.46522e+06	2.6227e+06	2.18418e+07	4.56834e+06	4.0535e+06	1.04736e+07	6.14917e+06	4.72833e+06	5.92681e+06	5.91142e+06	5.67961e+06	2.25351e+06	1.6119e+07	1.17247e+07	5.23251e+06	6.88563e+06	2.63646e+07	9.08485e+06	1.21862e+07	2.46335e+06	1.29867e+06	2.28537e+06	4.94685e+07	770153	1.35678e+06	2.72534e+06	1.39802e+06	1.17563e+06
167.033516089142 / 1012.4503	9.91407e+07	1.51341e+08	438118	8.19344e+07	6.99809e+07	1.08436e+08	1.21096e+08	1.08874e+08	3.14617e+07	5.28151e+07	4.45177e+07	3.98688e+07	7.27285e+07	2.14219e+08	5.28287e+07	2.15302e+08	9.57062e+07	1.18657e+08	1.14984e+08	7.29584e+07	2.0307e+08	8.30251e+07	598093	7.79801e+08	9.40897e+07	9.14069e+07	2.36178e+08	9.17125e+07	8.54848e+07	8.86903e+07	765950	754168	2.13988e+07	2.03678e+08	1.59434e+08	8.17756e+07	6.77118e+07	2.17008e+08	1.089e+08	5.35631e+08	9.31682e+08	1.28959e+09	8.49276e+08	6.02416e+08	3.62831e+08	5.56132e+08	9.73279e+08	8.16774e+08	7.3491e+08
167.089347697683 / 495.44655	675157	585860	522763	472284	509860	611666	736916	443710	19726.4	65939.1	111380	73258.6	334307	826464	70041.3	1.12184e+06	177888	221978	620524	181347	1.15838e+06	160430	119341	6.14216e+07	234981	275233	1.17722e+06	339348	216050	254996	198790	131034	19474.5	1.22134e+06	584279	58586.9	168485	1.81846e+06	404543	3.68061e+06	828970	738565	1.33558e+06	452533	171931	332922	868938	632013	686029
167.114016295355 / 1076.4505	399357	565824	209926	153211	85303	104819	102411	103319	28815.7	9867.92	15156.9	6165.99	20237.9	28726.3	16360.3	58605.9	1.28429e+06	1.44317e+06	1.92543e+06	28189.7	2.07512e+06	929752	4954.07	3.69926e+06	39309.2	50154.3	82195.1	42968.9	33373	35286.2	229119	166154	46937.9	475488	201599	230003	134978	510877	101611	250895	649218	349278	1.22914e+06	161946	1.67324e+06	2.45859e+06	1.01832e+07	967903	2.62754e+06
167.514230534938 / 1530.88205	748610	1.17154e+06	441786	600256	698417	691718	908697	859885	244923	437868	310316	329484	496788	1.39031e+06	371411	1.42225e+06	505779	760399	846090	489179	1.58328e+06	526033	421149	7.15144e+06	755209	448154	1.3998e+06	664108	515520	599505	580011	400248	159833	1.24191e+06	976206	428995	477489	1.44077e+06	603266	2.44236e+06	2.25853e+06	3.0652e+06	6.91973e+06	2.97504e+06	2.16989e+06	2.55521e+06	6.03133e+06	5.57256e+06	3.47227e+06
167.548224287042 / 763.1475	1.25293e+06	1.83456e+06	840359	1.21536e+06	1.06874e+06	1.5197e+06	1.77253e+06	1.72857e+06	449228	767096	750826	574246	1.40235e+06	3.4516e+06	878725	3.03854e+06	1.42215e+06	2.21033e+06	2.47588e+06	1.38962e+06	4.03741e+06	1.51002e+06	865891	6.25978e+06	1.80994e+06	1.57117e+06	4.22142e+06	2.40664e+06	1.6086e+06	1.90948e+06	1.34948e+06	1.42205e+06	569802	4.17599e+06	3.10892e+06	1.03309e+06	1.52424e+06	5.27854e+06	2.23908e+06	1.10554e+07	4.4408e+06	859906	3.28568e+06	1.2695e+06	804316	1.50789e+06	2.73827e+06	2.01685e+06	1.76929e+06
167.548197210291 / 57.9466	397299	557683	207321	432664	308064	377803	564554	513357	151418	212340	315064	204406	320356	564844	241499	268172	318065	408704	520075	388375	319856	302637	234238	861472	477993	343587	452818	500646	401649	390773	384207	305219	115559	397825	640558	223684	269755	920258	755932	1.10942e+06	324332	144263	144611	104053	192762	256753	413326	473766	460955
167.640436700966 / 1531.33025	1.47204e+06	1.9765e+06	894924	924889	770278	1.09467e+06	1.14704e+06	1.04992e+06	265358	430334	466059	388743	832013	1.91463e+06	552718	1.60126e+06	747423	908619	1.27275e+06	774625	2.05549e+06	775913	540060	8.19915e+06	995143	667518	2.03088e+06	935924	729395	952868	799396	729718	260625	1.5441e+06	1.60343e+06	507263	671830	1.88876e+06	1.07302e+06	931997	4.39761e+06	5.0412e+06	7.79067e+06	2.89999e+06	2.27953e+06	3.60834e+06	7.19985e+06	4.49888e+06	4.06214e+06
167.967078026936 / 1519.57605	272500	322161	129916	85489.4	87481.9	179837	275684	199706	34496.9	164710	51056.3	48240.1	157864	306252	149264	402116	124671	120362	117869	114114	71968.5	103284	91453.3	863052	112486	121092	580665	69439.3	116862	90247.7	71791.8	136463	67782.1	206367	121475	177814	45741.7	424461	17079.6	1.05967e+08	5.71116e+06	3.65586e+07	472761	2.8515e+07	110207	214731	320840	3.74552e+07	176220
167.963079203113 / 58.84125	3.53918e+06	3.37587e+06	1.45517e+06	2.12784e+06	1.96467e+06	2.38026e+06	2.55889e+06	3.28307e+06	1.13628e+06	2.0745e+06	2.31452e+06	1.27548e+06	2.55791e+06	3.07992e+06	1.59046e+06	668874	2.62467e+06	2.72033e+06	3.07137e+06	3.02114e+06	455238	2.41944e+06	1.48679e+06	2.54709e+06	2.9077e+06	2.61041e+06	2.78462e+06	2.80941e+06	2.27759e+06	2.03983e+06	2.08781e+06	1.51296e+06	678636	960130	2.40466e+06	1.43977e+06	55618	3.45534e+06	2.44375e+06	1.61818e+06	1.8309e+06	239511	446579	294546	2.88644e+06	135129	3.31215e+06	118949	7.72671e+06
167.986138052189 / 1533.2514	2.8088e+06	2.9903e+06	1.53374e+06	2.8248e+06	2.59461e+06	4.25545e+06	5.48828e+06	3.32511e+06	934071	2.24198e+06	1.99322e+06	1.1671e+06	2.74295e+06	7.1371e+06	3.06382e+06	6.58526e+06	3.85852e+06	4.25374e+06	5.72151e+06	3.30325e+06	7.72211e+06	3.45476e+06	2.17597e+06	8.76107e+06	4.04974e+06	6.04624e+07	8.85574e+06	5.14361e+06	3.28034e+06	6.99081e+07	3.41014e+06	3.10047e+06	1.24828e+06	8.34824e+06	6.28687e+06	2.40938e+06	3.42677e+06	1.70543e+08	5.7262e+06	1.36747e+08	1.64252e+08	2.63365e+08	4.34191e+08	1.66607e+08	1.0191e+08	2.08975e+08	3.99147e+08	1.65225e+06	1.75131e+08
167.986137395995 / 1558.812	1.32281e+07	1.85804e+07	8.81046e+06	1.20086e+07	1.05896e+07	1.48689e+07	1.67899e+07	1.55421e+07	4.23675e+06	6.70896e+06	6.16619e+06	5.18508e+06	1.11657e+07	2.71522e+07	8.73866e+06	2.72943e+07	1.54841e+07	1.60271e+07	1.86279e+07	1.06183e+07	3.11727e+07	1.13852e+07	7.4703e+06	6.5229e+06	1.36096e+07	1.35381e+07	3.41901e+07	2.04955e+07	1.48762e+07	1.64116e+07	1.44552e+07	1.25934e+07	4.97247e+06	2.98051e+07	2.39184e+07	9.28568e+06	1.11355e+07	4.14108e+07	1.8275e+07	2.53175e+07	3.07741e+07	4.99642e+07	8.23244e+07	3.14248e+07	1.56192e+07	3.83449e+07	7.41402e+07	4.95892e+07	2.80663e+07
168.015906557182 / 59.2213	4.57878e+06	5.03194e+06	1.9571e+06	2.88256e+06	2.55019e+06	3.19702e+06	3.87476e+06	4.0418e+06	1.61055e+06	2.57693e+06	3.36322e+06	1.69167e+06	3.27676e+06	5.16613e+06	2.22024e+06	2.00622e+06	3.84219e+06	3.91444e+06	3.72394e+06	4.05923e+06	2.02556e+06	3.32549e+06	2.0678e+06	5.62924e+06	3.81794e+06	3.61951e+06	4.69875e+06	3.78926e+06	3.33253e+06	3.17898e+06	2.75106e+06	2.0452e+06	973400	1.76516e+06	3.7656e+06	2.08231e+06	2.65432e+06	6.22121e+06	3.70665e+06	6.54041e+06	3.4923e+06	168256	1.98923e+06	1.04717e+06	3.48078e+06	3.04617e+06	4.16994e+06	4.01624e+06	9.69706e+06
168.015870300496 / 1781.2753	429219	603814	290772	432843	362240	520133	578802	374076	149521	257990	257233	213348	432549	1.06206e+06	311455	1.22451e+06	478019	1.01855e+06	926649	428966	499877	438182	297984	2.46717e+06	581278	491593	1.27864e+06	777373	466554	637082	449921	427361	127442	1.22415e+06	505901	336775	499900	1.77768e+06	698707	3.39986e+06	656036	733978	1.25657e+06	412191	323451	538399	1.08698e+06	755429	543475
168.015886206993 / 1711.9601	568771	1.02909e+06	372222	692634	490338	2.56473e+06	835617	819884	205859	340026	329675	277761	583203	1.56968e+06	439869	1.44024e+06	672017	810287	1.1084e+06	601316	1.92459e+06	663567	385542	3.03439e+06	886413	733929	1.79399e+06	1.02404e+06	693022	811411	619974	416753	234439	1.70305e+06	900983	638759	672623	2.32915e+06	975839	4.00471e+06	1.06462e+06	1.03958e+06	1.70951e+06	670445	473422	809436	1.56986e+06	1.13543e+06	851717
168.015862448388 / 1748.9169	502101	685453	311987	533589	356375	591301	688503	74664.7	173098	287380	291300	219156	186539	1.19824e+06	365094	1.1339e+06	567157	667660	841518	515894	1.43292e+06	550278	325132	2.66478e+06	294112	557403	1.43848e+06	795047	557942	1.22684e+06	660145	52068.6	191056	1.39207e+06	980236	386602	551124	2.11672e+06	695170	3.93112e+06	825365	859204	1.42132e+06	501444	392343	622741	1.23358e+06	849377	661258
168.015874920277 / 1687.1328	732998	1.02354e+06	473681	649363	626289	879528	1.07696e+06	1.73222e+06	280601	385581	400519	358883	765505	1.86196e+06	552445	1.74491e+06	836599	1.03653e+06	1.35839e+06	807722	2.30706e+06	827633	458859	3.93083e+06	888204	894139	2.37372e+06	1.28144e+06	894010	1.09144e+06	841251	792390	300384	2.1543e+06	1.62787e+06	779324	879354	2.93939e+06	1.26229e+06	3.66592e+06	1.42537e+06	1.41166e+06	2.37818e+06	894899	631852	1.11565e+06	2.12544e+06	1.47954e+06	1.09679e+06
168.013458330332 / 96.269	501930	768479	278277	543430	472025	649415	880931	804127	109861	186192	225219	168631	519323	1.61749e+06	285337	1.41026e+06	633450	757634	1.13539e+06	537933	1.88894e+06	612116	305147	3.04438e+06	755304	685102	1.82043e+06	1.00919e+06	612643	795747	588595	542973	121872	1.82767e+06	1.33214e+06	370394	669758	2.41878e+06	1.04294e+06	5.38078e+06	884228	983455	1.51708e+06	685944	393709	623376	1.43701e+06	942058	761783
168.015934833067 / 1531.18005	7.42644e+07	1.01359e+08	4.6753e+07	6.43677e+07	5.46151e+07	7.70359e+07	8.93194e+07	8.29441e+07	2.25858e+07	3.59453e+07	3.42229e+07	2.83595e+07	5.71446e+07	1.40353e+08	4.10322e+07	1.27994e+08	6.22092e+07	7.20458e+07	8.84124e+07	5.34525e+07	1.46907e+08	5.80465e+07	3.83144e+07	4.80293e+08	6.79368e+07	5.88042e+07	1.48137e+08	7.91813e+07	5.82477e+07	6.78531e+07	5.70569e+07	5.0792e+07	2.03593e+07	1.34933e+08	1.08205e+08	4.41608e+07	4.91324e+07	1.66095e+08	7.46698e+07	1.49805e+08	2.42523e+08	2.66956e+08	4.23645e+08	1.82626e+08	1.19186e+08	2.08469e+08	4.18675e+08	2.92635e+08	2.29178e+08
168.015957042514 / 1600.005	2.30097e+07	2.90387e+07	1.5401e+07	1.9717e+07	1.55394e+07	2.1402e+07	2.95904e+07	2.51775e+07	6.48037e+06	1.15162e+07	1.05844e+07	8.61924e+06	1.78647e+07	5.19296e+07	1.27004e+07	4.44716e+07	2.3607e+07	2.53593e+07	2.94119e+07	1.69598e+07	674920	1.78427e+07	1.34164e+07	3.54699e+07	2.24034e+07	2.1556e+07	5.33573e+07	813871	2.34549e+07	2.57717e+07	2.27942e+07	1.95192e+07	7.68026e+06	4.8626e+07	3.76188e+07	1.44725e+07	1.78786e+07	6.68138e+07	3.57194e+06	4.9385e+07	5.48511e+07	7.85494e+07	1.28054e+08	4.87446e+07	2.6171e+07	6.16859e+07	1.14924e+08	8.00801e+07	4.80663e+07
168.032931791879 / 1070.6014	2.6365e+06	3.77677e+06	1.84906e+06	2.06364e+06	1.66179e+06	2.57818e+06	2.98847e+06	2.63939e+06	773870	1.20016e+06	1.06571e+06	923351	1.74369e+06	5.20784e+06	1.32013e+06	4.39673e+06	2.18439e+06	2.41719e+06	2.47749e+06	1.71421e+06	4.25543e+06	1.80952e+06	1.38302e+06	1.69165e+07	2.2093e+06	2.14158e+06	5.33006e+06	2.3213e+06	1.96158e+06	1.94818e+06	1.84614e+06	1.3771e+06	465050	4.40808e+06	3.42072e+06	1.58429e+06	1.36621e+06	5.31688e+06	2.53649e+06	2.51223e+07	6.40057e+07	6.12472e+07	6.00503e+07	3.20636e+07	2.15479e+07	9.35068e+06	6.74708e+07	5.33674e+07	1.01758e+07
168.032970235994 / 840.3454	289783	326509	169959	252567	199155	327187	369998	2.22052e+06	94029.5	166422	138970	131364	304570	840193	190148	638828	246236	404036	584723	267433	588044	257352	212885	1.1468e+06	361926	232334	1.00844e+06	484213	282762	329844	242128	214174	81834.3	683646	455738	1.31003e+06	361516	962288	414667	2.90042e+06	3.10974e+06	1.74536e+07	986396	4.76952e+06	2.12869e+06	441412	787995	822712	542740
168.036946031058 / 1315.6976	278022	555772	268483	309131	163664	207964	259196	230548	55128.7	92990.9	103397	99703.8	189266	425128	132012	478231	245010	268359	414415	229906	568538	220966	145410	1.34811e+06	304713	212797	387405	318081	247215	339535	354655	323080	138816	1.10446e+06	758716	347783	490971	1.75052e+06	623672	55255.9	2.4183e+06	1.85533e+06	2.27802e+06	1.25419e+06	743365	1.08556e+06	2.66111e+06	1.71823e+06	1.98413e+06
168.050288374556 / 58.44835	411135	588465	362819	381829	327312	458781	359920	383243	207378	365299	362544	173532	536524	646292	318184	188564	444649	307445	329401	333628	128076	337509	163610	622122	277787	249577	499348	447953	212455	155977	172778	161544	81892.9	455149	328591	257448	161908	534262	223417	338964	497107	16224.8	435786	44738.3	267119	180382	468288	339683	506166
168.049898803618 / 764.2078	1.74028e+06	2.33376e+06	1.07732e+06	97709.7	1.47486e+06	128974	2.47989e+06	2.33742e+06	681423	53303.2	1.04419e+06	790389	1.77846e+06	334902	1.21714e+06	239707	1.84391e+06	2.78867e+06	151496	112162	252770	2.04668e+06	1.21805e+06	568017	155457	2.09707e+06	5.19291e+06	159756	131886	214690	1.93446e+06	109979	721502	5.42008e+06	256919	1.42933e+06	2.03297e+06	512508	2.96615e+06	832670	4.78216e+06	7.87473e+06	4.54403e+06	2.31312e+06	80124.3	2.23819e+06	4.08183e+06	2.93361e+06	2.48968e+06
168.085495345446 / 872.0614	108984	177229	69182.3	98763.9	75787.1	129178	154861	133396	24982.8	66429.9	49372.5	35105.7	115254	229825	63011.3	282529	163815	215656	220984	115797	328935	146146	86342.1	594437	136791	152324	427709	166578	124230	151631	160054	133684	46677	402038	226321	96370.2	119017	343877	185752	1.19788e+06	2.44177e+06	177584	446505	108484	130148	181007	365276	286721	349941
168.091390603546 / 494.7348	30460.9	15434.7	18951.8	23442.7	11868.8	0	0	11008.8	27321.7	3926.4	0	17049.6	107683	32653.7	35202.5	13152.9	28882.2	23290	42408.4	23633	13213.6	38704.5	20093.8	3.05503e+06	0	0	39855.1	34628.4	26963.6	15657.4	0	0	0	14621	43319.5	92080.7	12278.9	32365.2	23529.3	117926	35621.3	43734.1	64775.8	16609.5	31232	37239.8	0	0	37947.1
168.121873990226 / 1165.80665	152324	140595	47530.3	5124.42	0	6384.21	13796.2	5751.06	4765.24	0	3131.14	6622.34	0	33543.6	0	43823.9	372607	608198	727923	5315.58	1.15268e+06	272388	0	2.65013e+06	32732.5	6647.79	13982.2	8579.08	0	0	49320.8	44908.1	10093.7	148911	60904.8	37860.4	29753.1	151334	9408.07	44628.6	680529	17469.9	376231	136418	1.06197e+06	1.22243e+06	7.4275e+06	378624	1.71049e+06
168.998636619561 / 1565.6237	635620	903737	501947	625432	531818	714958	974961	902112	269824	361369	437044	309958	728302	1.91099e+06	519636	1.42313e+06	799211	956902	1.28246e+06	722863	1.98099e+06	872474	476863	2.92274e+06	945831	812071	2.06794e+06	1.05605e+06	712048	932168	690652	706633	295741	1.91577e+06	1.38575e+06	488425	716777	2.79352e+06	1.04017e+06	8.62213e+06	3.43751e+06	5.29402e+06	8.71744e+06	3.46185e+06	1.79218e+06	453825	7.62959e+06	5.28179e+06	666220
169.00866466456 / 58.6904	457277	409220	226032	276168	280163	315477	298605	378011	158596	233567	273036	152431	394860	423638	226974	3.39885e+06	332221	323483	386459	435461	2.67631e+06	331162	229007	305464	406277	307748	344604	413593	293737	234828	247543	191753	92360.1	7.26634e+06	335184	189752	228102	7.04143e+06	371185	4.03189e+06	883850	144647	3.79511e+06	475436	388744	282211	411237	345736	975819
169.008627206985 / 1531.276	8.37484e+06	1.14634e+07	5.66852e+06	7.33966e+06	6.46405e+06	8.80091e+06	1.02467e+07	9.65477e+06	2.58653e+06	4.1575e+06	3.98013e+06	3.28989e+06	6.98175e+06	1.68026e+07	4.93286e+06	1.51007e+07	7.26094e+06	8.50716e+06	1.0178e+07	5.93784e+06	1.70889e+07	6.88402e+06	4.39689e+06	6.01121e+07	7.91129e+06	6.87285e+06	1.73249e+07	9.24737e+06	6.74483e+06	7.60566e+06	6.78741e+06	6.061e+06	2.33018e+06	1.47313e+07	1.2997e+07	5.22373e+06	5.58672e+06	1.91571e+07	8.90967e+06	1.80302e+07	2.90581e+07	3.51471e+07	5.28755e+07	2.17786e+07	1.44118e+07	2.50866e+07	5.25554e+07	3.59932e+07	2.68846e+07
169.005670227969 / 72.333	602209	835730	155518	775144	492181	613573	1.10734e+06	911028	134288	126311	52641.8	157094	710595	1.76528e+06	209427	1.79882e+06	759747	1.04911e+06	1.39321e+06	550640	2.36987e+06	615465	251722	5.62447e+06	1.16347e+06	909803	3.34573e+06	1.11981e+06	741937	1.09234e+06	762681	947294	119581	2.52281e+06	1.90395e+06	283795	911929	4.03082e+06	1.83317e+06	9.69383e+06	294967	146212	1.3822e+06	146318	72849.4	783993	1.97503e+06	1.28707e+06	437009
169.036352565372 / 1070.4319	106727	935651	411437	466043	54053.7	683012	796733	730282	168012	293450	255142	231537	443146	1.22876e+06	314700	1.12838e+06	505926	628156	661084	413390	1.09375e+06	467269	326820	750480	531977	558403	1.4104e+06	670949	489103	608867	403741	360940	146310	1.16459e+06	133472	413417	402658	1.30503e+06	583718	435573	1.81753e+06	3.27573e+06	803568	286323	213353	1.85749e+06	985434	528822	479809
169.045557896464 / 58.84225	3.8501e+06	5.31598e+06	3.4462e+06	3.32404e+06	3.37828e+06	5.30245e+06	5.06229e+06	4.45671e+06	1.89471e+06	3.89745e+06	4.46516e+06	2.14608e+06	5.89423e+06	9.13432e+06	3.68544e+06	3.87746e+06	5.63103e+06	4.52602e+06	6.56458e+06	5.22037e+06	3.00501e+06	6.00445e+06	3.12957e+06	8.4792e+06	3.72931e+06	3.69194e+06	8.21287e+06	6.18196e+06	3.28116e+06	3.33222e+06	3.38224e+06	3.06905e+06	1.533e+06	9.99931e+06	6.40537e+06	3.71941e+06	2.24729e+06	9.07621e+06	2.57661e+06	5.81905e+06	1.72605e+06	530479	5.41292e+06	986570	2.31608e+06	2.61897e+06	5.73406e+06	4.37971e+06	5.03406e+06
169.045572423553 / 1525.4545	8.47416e+06	1.17544e+07	5.67913e+06	8.29509e+06	6.77615e+06	9.5647e+06	1.13972e+07	1.09534e+07	2.99727e+06	4.99171e+06	4.61482e+06	3.77678e+06	7.72099e+06	1.88247e+07	5.73147e+06	1.79923e+07	8.30908e+06	1.05172e+07	1.2606e+07	7.92059e+06	2.09232e+07	8.36709e+06	5.46117e+06	4.53609e+07	9.84194e+06	8.59839e+06	2.14465e+07	1.17448e+07	8.5841e+06	1.03553e+07	7.91874e+06	7.65507e+06	2.97179e+06	2.0867e+07	1.60448e+07	6.02246e+06	8.06581e+06	2.69339e+07	1.10795e+07	2.00007e+07	2.29077e+07	1.70849e+07	3.07747e+07	1.25946e+07	9.00078e+06	1.54252e+07	3.05e+07	2.19039e+07	1.62592e+07
169.045616354019 / 1559.8806	4.11956e+06	7.30931e+06	3.03985e+06	4.26052e+06	4.35504e+06	5.35223e+06	5.93115e+06	5.62146e+06	1.72191e+06	2.69696e+06	2.2017e+06	2.18247e+06	3.89105e+06	1.01866e+07	2.75949e+06	9.02635e+06	4.6906e+06	5.38709e+06	6.47573e+06	3.31266e+06	1.16869e+07	4.65159e+06	2.90353e+06	1.57176e+07	5.14503e+06	4.56238e+06	1.15722e+07	6.52852e+06	4.68383e+06	4.39273e+06	4.30248e+06	4.07544e+06	1.51647e+06	1.03126e+07	6.42842e+06	3.45552e+06	4.12919e+06	1.37343e+07	5.06954e+06	1.61984e+07	1.40306e+07	5.83077e+06	1.73217e+07	2.75508e+06	2.19312e+06	4.42466e+06	607747	7.02856e+06	9.47205e+06
169.045628966469 / 1622.8289	2.46262e+06	1.11495e+06	690877	1.03491e+06	676613	652855	2.07037e+06	2.19897e+06	414788	3.00859e+06	631543	414367	1.32729e+06	2.86605e+06	1.00492e+06	196373	97136.9	557926	1.37189e+06	1.1337e+06	3.74211e+06	1.22161e+06	707781	5.46527e+06	1.46539e+06	1.31147e+06	3.67454e+06	163359	1.4247e+06	120091	371038	1.59038e+06	329802	3.06556e+06	2.46821e+06	3.61357e+06	1.28193e+06	4.71406e+06	149733	5.60156e+06	1.4753e+06	1.77965e+06	2.89936e+06	1.03409e+06	656270	1.3741e+06	2.57844e+06	2.17112e+06	1.28862e+06
169.045621921704 / 1597.9823	1.3052e+06	2.20324e+06	680174	1.30615e+06	940569	1.58966e+06	1.87304e+06	1.83339e+06	939102	779148	1.01107e+06	664483	1.33582e+06	3.54192e+06	979860	3.05698e+06	1.35002e+06	1.70591e+06	2.53168e+06	776252	4.03918e+06	1.47631e+06	1.1522e+06	7.20915e+06	1.81444e+06	1.50558e+06	3.76182e+06	2.21734e+06	1.44838e+06	2.30518e+06	1.43206e+06	1.3804e+06	544507	3.77736e+06	3.84422e+06	1.02935e+06	1.59465e+06	4.40323e+06	2.34256e+06	9.08534e+06	2.57627e+06	2.99191e+06	5.26544e+06	2.67127e+06	1.22339e+06	4.46974e+06	4.65143e+06	3.19801e+06	2.25748e+06
169.045596068821 / 1669.83195	300520	970561	598314	712726	552766	1.28876e+06	1.08085e+06	1.14603e+06	106275	487499	448335	341654	493573	1.26669e+06	574973	2.52208e+06	1.13634e+06	1.23854e+06	1.34333e+06	886962	2.52894e+06	750551	928366	3.80334e+06	1.35644e+06	129196	2.38385e+06	1.84843e+06	801022	1.03595e+06	874698	823867	159757	2.37575e+06	1.97303e+06	657651	679209	3.54076e+06	1.47149e+06	4.49586e+06	1.03949e+06	1.17739e+06	1.99564e+06	708352	530126	920506	1.80598e+06	1.66192e+06	979942
169.045570074163 / 1732.0793	490968	647756	326160	483805	390287	46877.9	687523	701249	176920	289615	270889	280860	370932	1.62689e+06	325798	1.18424e+06	540948	605790	679782	448028	1.88443e+06	673370	366715	2.50177e+06	662877	375330	1.35097e+06	1.46672e+06	522729	678795	812826	428320	203249	1.4281e+06	1.04131e+06	431696	540767	2.26962e+06	1.15761e+06	4.47438e+06	664066	745812	1.21559e+06	465002	379187	624254	1.17208e+06	603047	637720
169.045574718701 / 1758.5765	420436	654286	222552	330042	374120	509649	677042	594415	146069	202896	213916	199807	268927	1.11248e+06	396500	970139	523124	632712	804770	437046	1.26478e+06	479545	319902	2.29274e+06	740211	579849	1.65073e+06	789802	594403	646344	487646	501746	243043	1.46425e+06	1.73472e+06	355753	400694	1.85265e+06	762048	3.53714e+06	538019	689924	1.13245e+06	424910	361642	583525	1.0294e+06	999233	599734
169.075086551029 / 738.5687	120232	196240	79138.3	126646	96831.9	141522	165290	166966	39431.9	72418	62396.8	52004.6	132327	294948	86996.3	248373	117562	160437	241801	117096	428768	145097	81811.9	221672	154717	216369	411090	232164	136468	212704	145115	163014	52704.1	373149	273046	128853	142330	567438	225631	962962	496007	109007	281431	91881	63017.5	124124	234162	177563	162346
169.093335329393 / 857.4015	1.93383e+06	2.78036e+06	1.37831e+06	1.92045e+06	1.62477e+06	2.62193e+06	2.97226e+06	2.69559e+06	762981	1.21142e+06	1.2304e+06	991002	2.48499e+06	5.53084e+06	1.65501e+06	5.68585e+06	2.09721e+06	3.26716e+06	3.27572e+06	2.31153e+06	4.79922e+06	2.0318e+06	1.48024e+06	9.78482e+06	2.75932e+06	2.36241e+06	6.47859e+06	3.60979e+06	2.27638e+06	2.70104e+06	2.11526e+06	1.91094e+06	781971	5.61781e+06	7.58379e+06	1.53001e+06	2.00762e+06	7.66048e+06	3.23953e+06	1.58036e+07	2.04301e+07	966989	1.14265e+07	825504	3.3211e+06	3.60779e+06	6.04259e+06	7.58719e+06	7.86161e+06
169.585326011339 / 996.1662	373822	571000	262534	302305	242269	395287	457417	377700	111486	195429	149602	158304	301472	749718	164590	866388	371494	528930	434604	266127	882004	311610	213148	2.49204e+06	318709	391840	1.01699e+06	381747	281896	369535	318641	208190	76272	755784	642131	267095	237886	746813	446730	2.2172e+06	3.09142e+06	159896	1.79378e+06	1.04247e+06	741561	1.18532e+06	1.82223e+06	1.54403e+06	977603
169.977159691972 / 1560.2504	5.58563e+06	7.88248e+06	3.7567e+06	5.84037e+06	4.97419e+06	6.9349e+06	8.54751e+06	8.08914e+06	2.1354e+06	3.3692e+06	3.13076e+06	2.57725e+06	5.88496e+06	1.46874e+07	4.1551e+06	1.47271e+07	6.91566e+06	8.93536e+06	1.11909e+07	6.48266e+06	1.80652e+07	5.74172e+06	3.42196e+06	2.86841e+07	8.23123e+06	6.60813e+06	1.89553e+07	1.08307e+07	7.50705e+06	9.17302e+06	6.57297e+06	7.08056e+06	2.7411e+06	1.76702e+07	1.28449e+07	4.81392e+06	7.21106e+06	2.41133e+07	1.07836e+07	7.97401e+07	1.26098e+07	1.37694e+07	1.9527e+07	5.44685e+06	4.59191e+06	7.04248e+06	1.23155e+07	8.41533e+06	6.38037e+06
169.977172371516 / 1608.7912	2.25637e+07	3.33952e+07	1.45109e+07	2.38263e+07	2.07279e+07	2.76813e+07	3.51571e+07	3.03337e+07	9.46019e+06	1.464e+07	1.39819e+07	1.19704e+07	2.51952e+07	6.34344e+07	1.83799e+07	6.35633e+07	2.72673e+07	3.5164e+07	4.72197e+07	2.69638e+07	7.78114e+07	3.00008e+07	1.74849e+07	1.10082e+08	3.52684e+07	2.37819e+07	7.7366e+07	4.6706e+07	3.02109e+07	3.6051e+07	2.93512e+07	2.84519e+07	1.18766e+07	7.50444e+07	5.53795e+07	2.17009e+07	2.99022e+07	1.1194e+08	4.35765e+07	1.59057e+08	1.11983e+07	1.56346e+07	2.89463e+07	1.06584e+07	1.0325e+07	1.76455e+07	4.0297e+07	2.50732e+07	1.93483e+07
[truncated: 7,322 more rows]
[truncated: 32 more columns]
