# Supplementary material for: A skin secretion metabolome analysis of the Greek Dodecanese Lycian salamanders: Preliminary evidence of dietary alkaloid sequestration in urodeles
Source: PLoS One. 2024 Aug 29;19(8):e0300278. doi: 10.1371/journal.pone.0300278 (PMC11361651; doi:10.1371/journal.pone.0300278)
Supplement: S3 File — (XLSX) [file pone.0300278.s003.xlsx]

## Sheet: SVL
Sampling Location	Sample Code	Snout to Vent Length (SVL) expressed in cm
Ahamandia	LHA01	5.5
Ag. Mammas	LHAM01	7.3
Ag. Mammas	LHAM02	7.8
Ag. Mammas	LHAM03	8.1
Ag. Mammas	LHAM04	7.5
Ag. Mammas	LHAM05	7.9
Ag. Mammas	LHAM06	7
Ag. Mammas	LHAM07	6.9
Ag. Mammas	LHAM08	7.2
Ag. Mammas	LHAM09	8.2
Ag. Mammas	LHAM10	8
Ag. Mammas	LHAM11	7.5
Ag. Mammas	LHAM12	8
Ag. Mammas	LHAM13	8.2
Ag. Mammas	LHAM14	5.9
Ag. Mammas	LHAM15	7.5
Ag. Mammas	LHAM16	4.6
Ag. Mammas	LHAM17	7.2
Ag. Mammas	LHAM18	7.4
Ag. Mammas	LHAM19	6.5
Ag. Mammas	LHAM20	7.5
Ag. Mammas	LHAM21	4.7
Ag. Mammas	LHAM22	6.6
Ag. Mammas	LHAM23	7.7
Othos	LHO05	7.3
Othos	LHO06	7.8
Othos	LHO07	5.3
Othos	LHO08	7.1
Othos	LHO09	6.6
Othos	LHO10	6.4
Othos	LHO11	7.2
Spoa	LHS01	4.9
Spoa	LHS05	5.9
Spoa	LHS06	6.9
Spoa	LHS07	6.5
Spoa	LHS09	7
Spoa	LHS11	6.5
Spoa	LHS14	7.3
Spoa	LHS17	5.3
Skafi	LHSK01	7.9
Skafi	LHSK02	8.2
Skafi	LHSK03	6
Skafi	LHSK04	8.2
Skafi	LHSK05	6.7
Skafi	LHSK06	7.2
Skafi	LHSK08	5.7
Skafi	LHSK10	6.1
Skafi	LHSK11	5.2
Skafi	LHSK12	6.1
Kastellorizo	LLB01	6.95402
Kastellorizo	LLB02	7.01149
Kastellorizo	LLB03	7.58621
Kastellorizo	LLB04	6.43678
Kastellorizo	LLB05	6.89655
Kastellorizo	LLB06	7.18391
Kastellorizo	LLB07	7.01149
Kastellorizo	LLB08	7.18391
Kastellorizo	LLB09	7.47126
Kastellorizo	LLB10	7.87356
Kastellorizo	LLB11	7.35632
Kastellorizo	LLB12	7.93103
Kastellorizo	LLB13	8.16092
Kastellorizo	LLB14	5.22989
Kastellorizo	LLB15	6.78161
